# Supplementary material for: High prevalence of small intestine bacteria overgrowth and asymptomatic carriage of enteric pathogens in stunted children in Antananarivo, Madagascar
Source: PLoS Negl Trop Dis. 2022 May 9;16(5):e0009849. doi: 10.1371/journal.pntd.0009849 (PMC9119516; doi:10.1371/journal.pntd.0009849)
Supplement: S1 Table — (XLSX) [file pntd.0009849.s004.xlsx]

## Sheet: Feuil1
id	Age-years	Nutritional_status	CFU/ml value	SIBO (1=yes)	Sex	Cough	Stuffed up nose	Running nose	Dental cavities	Mode of delivery	Size at birth	Marial status of the mother	Education of the mother	Employment of the mother	Employment of the father	Floor	Wall	Electricity	Kitchen	Lavatories	Shower	Pets	nearby garbage dump	distance to garbage dump	disposal of wastewaters	Household waste	Drinking water treated	Pealed vegetables	Soap usage for handwashing (mother)	Soap for washing	Malnourrished mother	Anemia	Socioeconomic level, according Tocardia
HJRA002	[4-5]	MS	595000	1	M	No	No	No	No	Naturally	Taller	Maried	Primary school	Yes	No	nonCement	solid	No	Inside	Public/shared	None	Yes	Yes	[6-10m]	Outside concession	Discarded (outside)	No	Yes	Before meal	No	Yes	No	middle income
HJRA003	[4-5]	MS	58500000	1	F	No	No	Yes	No	Naturally	Smaller	Maried	None	No	Yes	nonCement	solid	No	Inside	Public/shared	None	Yes	Yes	[6-10m]	Outside concession	Discarded (outside)	No	Yes	Before meal	No	No	Yes	middle income
HJRA012	[2-3]	MS	151500	1	M	No	No	Yes	No	Naturally	Smaller	Maried	Primary school	Yes	Yes	nonCement	Non solid	No	Inside	Public/shared	Outside	No	Yes	[1-5m]	Outside concession	Discarded (outside)	No	Yes	Before meal	Yes	No	No	lowest income
HJRA016	[4-5]	SS	1750000	1	F	Yes	No	No	Yes	Naturally	Normal	Maried	Middle school	Yes	Yes	nonCement	Non solid	No	Outside	Public/shared	None	No	No	NA	Outside concession	Discarded (outside)	No	Yes	Before and after meal	Yes	Yes	No	lowest income
HJRA018	[2-3]	SS	2400000	1	F	No	No	No	Yes	Naturally	Smaller	Maried	Middle school	No	Yes	nonCement	solid	Yes	Outside	Public/shared	Outside	Yes	Yes	[1-5m]	Outside concession	Discarded (outside)	Yes	Yes	Before and after meal	Yes	No	No	middle income
HJRA019	[2-3]	MS	12500	0	F	No	No	No	No	Naturally	Normal	Maried	Middle school	Yes	Yes	Cement	solid	Yes	Inside	Public/shared	Intérieure	No	Yes	[1-5m]	Outside concession	Discarded (outside)	No	Yes	Before meal	Yes	No	Yes	middle income
HJRA026	[4-5]	SS	23200000	1	F	No	No	No	No	C-section	Smaller	Maried	Middle school	No	Yes	nonCement	solid	Yes	Outside	Public/shared	Outside	No	Yes	[1-5m]	Outside concession	Discarded (outside)	No	Yes	Before meal	No	Yes	No	highest income
HJRA037	[4-5]	SS	1500000	1	M	No	Yes	Yes	Yes	Naturally	Taller	Single	Primary school	Yes	No	nonCement	Non solid	Yes	Outside	Public/shared	Outside	No	Yes	[1-5m]	Outside concession	Discarded (outside)	No	Yes	Before meal	Yes	Yes	No	lowest income
HJRA038	[4-5]	MS	2630000	1	F	Yes	Yes	Yes	No	Naturally	Taller	Maried	Primary school	No	Yes	Cement	solid	Yes	Outside	Public/shared	Outside	No	Yes	[1-5m]	Outside concession	Discarded (outside)	No	Yes	Before meal	No	No	No	lowest income
HJRA042	[4-5]	SS	2500000	1	F	No	No	No	No	C-section	Normal	Single	Primary school	No	No	nonCement	Non solid	No	Inside	Public/shared	None	No	No	NA	Outside concession	Discarded (outside)	No	Yes	Before meal	Yes	NA	No	lowest income
HJRA049	[4-5]	SS	2630000	1	F	No	Yes	Yes	No	Naturally	Very small	Maried	Middle school	Yes	Yes	nonCement	Non solid	No	Inside	Public/shared	None	Yes	No	NA	Outside concession	Discarded (outside)	No	Yes	Before meal	No	No	No	lowest income
HJRA051	[2-3]	MS	23200000	1	F	No	No	Yes	No	Naturally	Normal	Single	Primary school	Yes	Yes	nonCement	solid	Yes	Inside	Public/shared	Outside	No	Yes	[1-5m]	Outside concession	Discarded (outside)	No	No	Before meal	Yes	No	Yes	lowest income
HJRA060	[2-3]	SS	12800000	1	F	Yes	Yes	Yes	Yes	Naturally	Normal	Maried	Primary school	No	Yes	Cement	solid	Yes	Inside	Public/shared	None	Yes	Yes	[1-5m]	Outside concession	Discarded (outside)	No	Yes	Before and after meal	Yes	No	Yes	lowest income
HJRA061	[2-3]	SS	2200000	1	M	Yes	No	No	No	Naturally	Smaller	Single	Middle school	No	No	Cement	solid	Yes	Inside	Public/shared	Outside	Yes	Yes	>10m	Outside concession	Burned nearby	No	Yes	Before meal	No	No	No	middle income
HJRA063	[4-5]	MS	5900000	1	M	Yes	Yes	Yes	No	Naturally	Smaller	Maried	Middle school	Yes	Yes	Cement	solid	Yes	Outside	Public/shared	Outside	No	Yes	[6-10m]	Outside concession	Burned nearby	Yes	Yes	Before and after meal	Yes	No	No	middle income
HJRA069	[4-5]	SS	1300000	1	F	No	Yes	Yes	Yes	Naturally	Smaller	Maried	Primary school	No	Yes	nonCement	solid	No	Inside	Public/shared	None	No	Yes	[1-5m]	Outside concession	Discarded (outside)	No	No	Before meal	Yes	Yes	Yes	lowest income
HJRA076	[2-3]	MS	3250000	1	F	Yes	No	No	No	Naturally	Normal	Maried	Primary school	No	Yes	nonCement	solid	No	Inside	Public/shared	None	No	No	NA	Outside concession	Discarded (outside)	No	No	Before meal	No	No	No	middle income
HJRA077	[2-3]	MS	2250000	1	F	Yes	No	Yes	No	Naturally	Smaller	Single	Middle school	No	No	Cement	solid	Yes	Inside	Public/shared	Outside	Yes	Yes	[1-5m]	Outside concession	Discarded (outside)	No	Yes	Before and after meal	Yes	Yes	No	middle income
HJRA097	[4-5]	SS	3500	0	F	No	No	Yes	No	Naturally	Smaller	Maried	Middle school	Yes	Yes	nonCement	solid	No	Inside	Public/shared	Outside	Yes	Yes	[1-5m]	Outside concession	Discarded (outside)	Yes	Yes	Before meal	Yes	No	No	middle income
HJRA099	[2-3]	SS	705000	1	M	Yes	Yes	Yes	No	Naturally	Normal	Maried	Middle school	Yes	Yes	nonCement	solid	Yes	Outside	Public/shared	Outside	No	No	NA	Outside concession	Burned nearby	Yes	Yes	Before meal	Yes	No	No	middle income
HJRA102	[4-5]	MS	1300000	1	M	No	No	No	Yes	Naturally	Very small	Maried	Primary school	Yes	Yes	Cement	solid	No	Inside	Public/shared	Outside	Yes	No	NA	Outside concession	Burned nearby	Yes	Yes	Before and after meal	No	No	No	middle income
HJRA109	[4-5]	SS	0	0	M	Yes	Yes	Yes	No	Naturally	Smaller	Single	Primary school	No	Yes	nonCement	Non solid	No	Inside	Public/shared	None	No	Yes	[1-5m]	Outside concession	Discarded (outside)	No	No	Before meal	Yes	Yes	Yes	lowest income
HJRA119	[4-5]	MS	2000	0	M	Yes	No	No	Yes	Naturally	Normal	Maried	Lycée	No	Yes	Cement	solid	Yes	Outside	Public/shared	Outside	No	No	NA	Inside concession	Discarded (outside)	No	Yes	Before and after meal	Yes	No	No	middle income
HJRA120	[4-5]	MS	87500	0	F	Yes	Yes	Yes	Yes	Naturally	Normal	Maried	Middle school	Yes	Yes	nonCement	Non solid	Yes	Outside	Public/shared	Outside	Yes	Yes	[6-10m]	Outside concession	Discarded (outside)	No	No	Before and after meal	Yes	No	No	middle income
HJRA126	[4-5]	MS	250000	1	M	Yes	No	Yes	No	Naturally	Normal	Maried	Primary school	Yes	Yes	nonCement	Non solid	Yes	Inside	Public/shared	Outside	No	Yes	[1-5m]	Outside concession	Discarded (outside)	Yes	Yes	Before meal	Yes	No	No	lowest income
HJRA135	[4-5]	SS	230500	1	M	Yes	Yes	Yes	Yes	Naturally	Normal	Maried	Primary school	Yes	Yes	Cement	solid	Yes	Inside	Public/shared	None	No	Yes	[1-5m]	Outside concession	Discarded (outside)	Yes	Yes	Before meal	Yes	Yes	No	lowest income
HJRA136	[4-5]	SS	0	0	M	No	No	No	Yes	Naturally	Normal	Maried	Primary school	Yes	Yes	nonCement	solid	No	Outside	Public/shared	Outside	Yes	Yes	[1-5m]	Outside concession	Discarded (outside)	No	Yes	Before meal	No	Yes	No	middle income
HJRA144	[4-5]	SS	45000	0	F	Yes	Yes	Yes	No	Naturally	Normal	Maried	Primary school	Yes	Yes	nonCement	Non solid	Yes	Outside	Public/shared	None	No	Yes	[6-10m]	Outside concession	Discarded (outside)	No	Yes	Before meal	Yes	No	No	middle income
HJRA145	[2-3]	SS	32500	0	F	Yes	Yes	Yes	Yes	Naturally	Smaller	Maried	Primary school	Yes	Yes	nonCement	Non solid	Yes	Outside	Public/shared	None	No	Yes	[6-10m]	Outside concession	Discarded (outside)	No	Yes	Before meal	Yes	No	No	middle income
HJRA148	[4-5]	MS	31500	0	F	Yes	Yes	Yes	No	Naturally	Normal	Maried	Primary school	Yes	Yes	nonCement	Non solid	No	Outside	No WC	None	No	Yes	[1-5m]	Outside concession	Discarded (outside)	No	Yes	Before meal	Yes	No	No	lowest income
HJRA164	[4-5]	SS	1000000	1	M	No	No	Yes	Yes	Naturally	Normal	NA	Lycée	No	No	Cement	solid	Yes	Inside	Public/shared	Outside	Yes	No	NA	Outside concession	Discarded (outside)	No	Yes	Before and after meal	Yes	NA	No	middle income
HJRA165	[4-5]	SS	65000	0	M	Yes	Yes	Yes	No	Naturally	Smaller	Maried	Middle school	Yes	No	nonCement	solid	Yes	Outside	Public/shared	None	No	No	NA	Outside concession	Discarded (outside)	No	Yes	Before meal	No	No	Yes	lowest income
HJRA177	[2-3]	SS	6150000	1	F	Yes	Yes	Yes	No	Naturally	Taller	Maried	Primary school	Yes	Yes	nonCement	Non solid	Yes	Inside	Public/shared	None	No	Yes	[1-5m]	Outside concession	Discarded (outside)	No	Yes	Before meal	Yes	No	No	lowest income
HJRA178	[2-3]	SS	905000	1	F	Yes	Yes	Yes	Yes	Naturally	Normal	Maried	Middle school	Yes	Yes	nonCement	Non solid	No	Inside	No WC	None	No	No	NA	Outside concession	Discarded (outside)	No	Yes	Before meal	No	No	No	lowest income
HJRA186	[4-5]	MS	11750000	1	M	Yes	Yes	Yes	Yes	C-section	Smaller	Maried	Middle school	Yes	Yes	nonCement	Non solid	Yes	Inside	Public/shared	Outside	Yes	No	NA	Inside concession	Discarded (outside)	No	No	Before and after meal	Yes	No	No	middle income
HJRA187	[4-5]	MS	107500	1	F	No	No	No	Yes	Naturally	Normal	Maried	Primary school	Yes	Yes	Cement	solid	Yes	Outside	Public/shared	None	No	Yes	[6-10m]	Outside concession	Discarded (outside)	Yes	Yes	Before meal	Yes	No	No	lowest income
HJRA189	[4-5]	MS	500	0	M	Yes	Yes	Yes	Yes	Naturally	Normal	Single	Middle school	No	Yes	nonCement	solid	Yes	Inside	No WC	None	No	Yes	[1-5m]	Outside concession	Discarded (outside)	No	Yes	Before meal	No	Yes	Yes	lowest income
HJRA191	[4-5]	MS	25000000	1	M	Yes	Yes	Yes	Yes	Naturally	Taller	Single	Middle school	Yes	No	nonCement	solid	No	Outside	Public/shared	None	No	Yes	[1-5m]	Outside concession	Discarded (outside)	No	Yes	Before meal	Yes	No	No	lowest income
HJRA195	[2-3]	MS	550000	1	F	Yes	Yes	Yes	No	Naturally	Normal	Maried	Primary school	Yes	Yes	Cement	solid	No	Outside	Public/shared	Outside	Yes	No	NA	Inside concession	Discarded (outside)	No	Yes	Before and after meal	Yes	No	No	middle income
HJRA197	[2-3]	SS	32500	0	F	No	No	No	No	Naturally	Smaller	Maried	Middle school	Yes	Yes	Cement	solid	No	Inside	Public/shared	None	No	Yes	[1-5m]	Outside concession	Discarded (outside)	No	Don't know	Never	No	No	No	lowest income
HJRA198	[4-5]	SS	0	0	F	No	Yes	Yes	Yes	Naturally	Normal	Single	Primary school	Yes	Yes	nonCement	solid	Yes	Inside	Public/shared	Intérieure	Yes	Yes	[1-5m]	Outside concession	Discarded (outside)	No	Yes	Before meal	Yes	No	Yes	middle income
HJRA206	[4-5]	MS	3650000	1	M	Yes	Yes	Yes	Yes	Naturally	Smaller	Single	Primary school	Yes	Yes	nonCement	Non solid	No	Inside	Public/shared	None	No	Yes	[1-5m]	Outside concession	Discarded (outside)	No	Yes	Before meal	No	No	Yes	lowest income
HJRA208	[2-3]	MS	12950000	1	F	Yes	Yes	Yes	No	Naturally	Smaller	Single	Middle school	No	Yes	nonCement	solid	Yes	Inside	Public/shared	None	No	No	NA	Outside concession	Discarded (outside)	Yes	Yes	Before and after meal	Yes	No	No	middle income
HJRA215	[2-3]	SS	67000000	1	F	No	No	No	Yes	Naturally	Normal	Single	Primary school	No	Yes	nonCement	Non solid	No	Inside	Public/shared	None	No	Yes	[1-5m]	Outside concession	Discarded (outside)	No	Yes	Before meal	No	Yes	No	lowest income
HJRA219	[2-3]	MS	90000000	1	F	No	No	No	No	Naturally	Taller	Single	Middle school	No	No	nonCement	solid	Yes	Outside	Public/shared	Outside	Yes	No	NA	Outside concession	Discarded (outside)	No	Yes	Before and after meal	No	NA	No	middle income
HJRA221	[2-3]	MS	0	0	F	No	No	No	No	Naturally	Taller	Single	Middle school	No	Yes	nonCement	solid	Yes	Outside	Public/shared	Outside	No	No	NA	Outside concession	Discarded (outside)	Yes	Yes	Before and after meal	Yes	No	Yes	middle income
HJRA225	[2-3]	SS	35500000	1	F	Yes	Yes	Yes	No	Naturally	Smaller	Single	Lycée	No	Yes	nonCement	Non solid	Yes	Inside	Public/shared	Outside	No	Yes	[1-5m]	Inside concession	Discarded (outside)	Yes	Yes	Before meal	Yes	No	NA	middle income
HJRA231	[2-3]	SS	2250000	1	F	Yes	No	No	No	C-section	Very small	Single	Middle school	Yes	No	nonCement	solid	No	Inside	individuelles	None	No	Yes	[1-5m]	Outside concession	Burned nearby	Yes	Yes	Before and after meal	No	No	No	lowest income
HJRA237	[2-3]	SS	87000000	1	F	Yes	No	No	No	Naturally	Smaller	Single	Middle school	No	Yes	Cement	solid	Yes	Outside	Public/shared	Outside	No	No	NA	Outside concession	Discarded (outside)	No	Yes	Before and after meal	No	No	Yes	middle income
HJRA240	[2-3]	SS	137500000	1	M	Yes	Yes	Yes	Yes	Naturally	Normal	Single	Lycée	Yes	No	nonCement	solid	Yes	Outside	Public/shared	None	No	Yes	[1-5m]	Outside concession	Discarded (outside)	Yes	Yes	Before meal	Yes	No	No	middle income
HJRA242	[4-5]	SS	68000000	1	F	Yes	Yes	Yes	No	Naturally	Smaller	Maried	Primary school	Yes	Yes	nonCement	Non solid	Yes	Outside	Public/shared	Outside	No	No	NA	Outside concession	Discarded (outside)	Yes	Yes	Before and after meal	Yes	No	No	lowest income
HJRA244	[2-3]	SS	13000000	1	F	Yes	Yes	Yes	No	Naturally	Smaller	Maried	Middle school	Yes	Yes	Cement	solid	Yes	Inside	Public/shared	Outside	No	No	NA	Outside concession	Discarded (outside)	Yes	Yes	Before and after meal	Yes	No	No	middle income
HJRA245	[2-3]	MS	28000000	1	F	Yes	Yes	Yes	Yes	Naturally	Normal	Single	Middle school	No	Yes	nonCement	solid	Yes	Inside	Public/shared	Outside	No	No	NA	Inside concession	Discarded (outside)	No	Yes	Before and after meal	Yes	No	No	middle income
HJRA246	[2-3]	SS	5400000	1	F	No	Yes	Yes	No	Naturally	Normal	Single	Middle school	No	Yes	Cement	solid	No	Outside	individuelles	Outside	No	No	NA	Outside concession	Discarded (outside)	No	Yes	Before and after meal	Yes	No	No	middle income
HMET003	[4-5]	SS	5800000	1	M	No	No	No	No	Naturally	Taller	Maried	Middle school	No	Yes	nonCement	solid	No	Outside	Public/shared	Outside	Yes	No	NA	Inside concession	Discarded (outside)	No	Yes	Before meal	Yes	No	Yes	lowest income
HMET005	[2-3]	MS	335000	1	M	No	No	Yes	No	Naturally	Smaller	Maried	Middle school	Yes	Yes	Cement	solid	Yes	Inside	Public/shared	Outside	Yes	Yes	[1-5m]	Outside concession	Burned nearby	Yes	No	After meal	Yes	No	No	middle income
HMET011	[2-3]	SS	4300000	1	M	No	Yes	Yes	No	Naturally	Taller	Single	Middle school	No	No	nonCement	solid	Yes	Outside	Public/shared	Outside	Yes	Yes	[1-5m]	Outside concession	Discarded (outside)	No	Yes	Before meal	Yes	No	Yes	lowest income
HMET012	[2-3]	SS	3000000	1	M	No	No	Yes	No	Naturally	Normal	Maried	Middle school	Yes	No	Cement	solid	Yes	Outside	Public/shared	Outside	No	Yes	[1-5m]	Outside concession	Burned nearby	No	Yes	Before meal	Yes	No	Yes	middle income
HMET015	[4-5]	SS	6700000	1	M	No	Yes	Yes	Yes	Naturally	Smaller	Maried	Primary school	No	Yes	nonCement	solid	Yes	Inside	Public/shared	None	Yes	Yes	[1-5m]	Outside concession	Discarded (outside)	No	No	Before meal	Yes	Yes	No	lowest income
HMET020	[2-3]	MS	810000	1	F	No	Yes	Yes	No	Naturally	Normal	Single	Primary school	No	No	Cement	solid	Yes	Inside	individuelles	Outside	No	No	NA	Inside concession	Discarded (outside)	No	Yes	Before meal	Yes	NA	Yes	middle income
HMET022	[4-5]	MS	1350000	1	F	No	No	No	No	Naturally	Smaller	Maried	Middle school	No	Yes	nonCement	solid	No	Outside	Public/shared	Outside	Yes	Yes	[1-5m]	Outside concession	Discarded (outside)	Yes	Yes	Before meal	Yes	No	No	lowest income
HMET027	[2-3]	SS	1255000	1	M	No	No	Yes	No	Naturally	Taller	Maried	Middle school	No	Yes	nonCement	Non solid	Yes	Outside	Public/shared	None	No	Yes	[1-5m]	Outside concession	Burned nearby	No	Yes	Before meal	No	No	Yes	lowest income
HMET035	[2-3]	SS	1650000	1	M	No	Yes	Yes	Yes	Naturally	Taller	Maried	Middle school	Yes	Yes	Cement	Non solid	Yes	Inside	Public/shared	Outside	Yes	No	NA	Inside concession	Discarded (outside)	Yes	Yes	Before meal	Yes	No	Yes	middle income
HMET045	[2-3]	MS	315000	1	F	No	No	No	No	Naturally	Normal	Maried	Middle school	Yes	No	Cement	solid	Yes	Outside	Public/shared	Outside	No	Yes	[6-10m]	Outside concession	Discarded (outside)	No	Yes	Before and after meal	Yes	No	No	middle income
HMET046	[2-3]	SS	1650000	1	M	Yes	No	No	No	Naturally	Taller	Maried	Primary school	No	Yes	Cement	solid	Yes	Outside	Public/shared	Outside	No	Yes	[1-5m]	Outside concession	Discarded (outside)	No	No	Before and after meal	Yes	Yes	No	middle income
HMET052	[4-5]	SS	15600000	1	F	Yes	No	Yes	Yes	Naturally	Smaller	Single	Middle school	Yes	NA	Cement	solid	Yes	Outside	Public/shared	Outside	No	Yes	[1-5m]	Outside concession	Discarded (outside)	No	Yes	Before meal	Yes	Yes	No	lowest income
HMET062	[4-5]	MS	1200000	1	F	No	No	No	No	Naturally	Taller	Maried	Middle school	No	Yes	nonCement	solid	No	Inside	Public/shared	None	No	Yes	[1-5m]	Outside concession	Discarded (outside)	No	Yes	Before and after meal	No	Yes	No	lowest income
HMET066	[2-3]	MS	107000	1	M	No	No	No	No	Naturally	Normal	Maried	Middle school	No	Yes	Cement	solid	No	Inside	individuelles	Intérieure	Yes	No	NA	Outside concession	Discarded (outside)	No	Yes	Before meal	Yes	No	No	lowest income
HMET071	[2-3]	MS	137000	1	M	No	No	No	Yes	C-section	Taller	Maried	Lycée	Yes	Yes	Cement	solid	Yes	Inside	Public/shared	Outside	Yes	Yes	[1-5m]	Inside concession	Discarded (outside)	Yes	Yes	Before meal	No	No	No	middle income
HMET076	[4-5]	MS	37500	0	F	Yes	No	No	No	Naturally	Smaller	Maried	Primary school	Yes	Yes	Cement	solid	Yes	Inside	No WC	None	Yes	Yes	[1-5m]	Outside concession	Discarded (outside)	No	Yes	Before meal	No	No	No	lowest income
HMET101	[4-5]	MS	1550000	1	M	No	Yes	Yes	Yes	Naturally	Normal	Maried	Primary school	Yes	Yes	nonCement	Non solid	No	Inside	Public/shared	None	Yes	Yes	[1-5m]	Outside concession	Discarded (outside)	No	No	Before meal	Yes	Yes	No	lowest income
HMET102	[4-5]	SS	2100000	1	M	No	Yes	Yes	Yes	Naturally	Smaller	Maried	Primary school	Yes	No	nonCement	Non solid	No	Inside	Public/shared	None	No	Yes	[1-5m]	Outside concession	Discarded (outside)	Yes	Yes	Before and after meal	Yes	No	No	lowest income
HMET114	[2-3]	MS	7200000	1	F	No	Yes	Yes	No	Naturally	Normal	Maried	Aucune	Yes	Yes	nonCement	Non solid	No	Outside	Public/shared	None	Yes	No	NA	Outside concession	Discarded (outside)	Yes	Yes	Before meal	No	No	No	lowest income
HMET124	[4-5]	MS	4100000	1	M	Yes	Yes	Yes	No	Naturally	Normal	Maried	Lycée	No	Yes	nonCement	solid	Yes	Inside	individuelles	Intérieure	Yes	Yes	[1-5m]	Outside concession	Discarded (outside)	Yes	Yes	Before and after meal	Yes	No	Yes	highest income
HMET128	[2-3]	MS	1800	0	M	Yes	Yes	Yes	Yes	Naturally	Taller	Maried	Primary school	No	Yes	Cement	solid	Yes	Inside	Public/shared	Outside	No	Yes	[1-5m]	Outside concession	Discarded (outside)	Yes	Yes	Before and after meal	No	No	No	middle income
HMET134	[2-3]	SS	0	0	F	Yes	Yes	Yes	Yes	Naturally	Smaller	Single	Primary school	Yes	No	nonCement	solid	Yes	Inside	Public/shared	None	Yes	Yes	[1-5m]	Outside concession	Discarded (outside)	No	Yes	Before meal	No	No	Yes	middle income
HMET136	[4-5]	SS	11620000	1	M	No	Yes	Yes	Yes	C-section	Taller	Single	Primary school	No	NA	Cement	solid	No	Inside	Public/shared	Outside	No	Yes	[1-5m]	Outside concession	Discarded (outside)	No	Yes	Before and after meal	No	NA	No	lowest income
HMET137	[2-3]	MS	88900000	1	F	Yes	Yes	Yes	No	Naturally	Normal	Maried	Primary school	Yes	Yes	Cement	Non solid	No	Inside	Public/shared	None	No	No	NA	Outside concession	Discarded (outside)	No	No	Before and after meal	No	No	No	lowest income
HMET139	[2-3]	SS	510000	1	M	Yes	Yes	Yes	No	Naturally	Smaller	Single	Primary school	Yes	Yes	Cement	solid	No	Outside	Public/shared	None	No	Yes	[6-10m]	Outside concession	Discarded (outside)	Yes	Yes	Before and after meal	No	No	Yes	lowest income
HMET140	[2-3]	MS	5200000	1	F	Yes	Yes	Yes	No	Naturally	Smaller	Maried	Primary school	Yes	No	nonCement	solid	No	Inside	Public/shared	None	No	Yes	[6-10m]	Outside concession	Discarded (outside)	No	Yes	Before meal	No	No	Yes	lowest income
HMET143	[4-5]	SS	12500	0	F	No	Yes	Yes	Yes	Naturally	Taller	Maried	Aucune	Yes	Yes	Cement	Non solid	No	Inside	Public/shared	None	Yes	Yes	[1-5m]	Outside concession	Discarded (outside)	Yes	Yes	Before meal	Yes	No	Yes	middle income
HMET154	[4-5]	MS	6150000	1	F	No	No	No	Yes	Naturally	Normal	Maried	Primary school	Yes	Yes	nonCement	solid	No	Outside	Public/shared	Outside	Yes	Yes	[1-5m]	Outside concession	Discarded (outside)	No	No	Before meal	Yes	Yes	No	lowest income
HMET158	[4-5]	SS	2800000	1	M	No	Yes	Yes	No	Naturally	Normal	Maried	Middle school	Yes	Yes	nonCement	Non solid	No	Inside	Public/shared	None	Yes	Yes	[1-5m]	Outside concession	Discarded (outside)	No	Yes	Before and after meal	Yes	No	Yes	lowest income
HMET184	[2-3]	SS	750000	1	F	Yes	Yes	Yes	No	Naturally	Smaller	Maried	Primary school	Yes	Yes	Cement	solid	Yes	Inside	Public/shared	Outside	No	Yes	[1-5m]	Outside concession	Discarded (outside)	Yes	Yes	Before meal	Yes	No	Yes	middle income
HMET190	[4-5]	MS	125000	1	M	No	No	Yes	No	Naturally	Smaller	Maried	Middle school	Yes	Yes	Cement	solid	No	Inside	Public/shared	Outside	No	Yes	[1-5m]	Outside concession	Discarded (outside)	No	Yes	Before meal	Yes	No	No	middle income
HMET194	[4-5]	SS	2750000	1	M	No	Yes	Yes	No	Naturally	Normal	Maried	Primary school	No	Yes	Cement	solid	Yes	Inside	Public/shared	None	No	No	NA	Outside concession	Discarded (outside)	No	Yes	Before and after meal	Yes	No	No	lowest income
HMET223	[4-5]	MS	121000000	1	F	No	No	No	No	C-section	Taller	Maried	Middle school	Yes	Yes	nonCement	solid	No	Inside	Public/shared	None	No	Yes	[1-5m]	Outside concession	Discarded (outside)	Yes	Yes	Before and after meal	No	No	No	middle income
HMET224	[4-5]	SS	26000000	1	F	No	Yes	Yes	Yes	Naturally	Smaller	Maried	Primary school	Yes	No	Cement	Non solid	Yes	Inside	Public/shared	None	Yes	Yes	>10m	Outside concession	Discarded (outside)	No	Yes	Before and after meal	Yes	No	No	lowest income
HMET228	[4-5]	MS	1795000	1	F	No	No	No	Yes	Naturally	Taller	Maried	Primary school	Yes	Yes	nonCement	solid	Yes	Outside	Public/shared	None	No	No	NA	Outside concession	Discarded (outside)	No	Yes	Before and after meal	No	No	No	lowest income
HMET230	[4-5]	MS	35000000	1	F	Yes	Yes	Yes	Yes	Naturally	Taller	Single	Middle school	Yes	Yes	Cement	solid	Yes	Outside	Public/shared	Outside	No	Yes	[6-10m]	Outside concession	Burned nearby	No	Yes	Before meal	Yes	Yes	No	middle income
HMET232	[2-3]	MS	15000000	1	F	No	Yes	Yes	Yes	Naturally	Normal	Maried	Primary school	No	Yes	Cement	solid	Yes	Inside	Public/shared	None	No	Yes	[1-5m]	Outside concession	Burned nearby	Yes	Yes	Before meal	Yes	No	Yes	middle income
HMET233	[4-5]	MS	131000000	1	M	Yes	Yes	Yes	Yes	Naturally	Smaller	Maried	NA	Yes	Yes	Cement	solid	No	Outside	individuelles	Outside	No	Yes	[1-5m]	Outside concession	Burned nearby	No	Yes	Before meal	Yes	No	No	middle income
HMET238	[2-3]	MS	36000000	1	F	No	No	No	No	Naturally	Taller	Single	Primary school	Yes	No	nonCement	solid	Yes	Inside	Public/shared	Outside	No	No	NA	Outside concession	Discarded (outside)	No	Yes	Before and after meal	Yes	No	Yes	middle income
HMET243	[2-3]	SS	53500000	1	M	No	No	No	No	Naturally	Smaller	Single	Primary school	Yes	Yes	nonCement	Non solid	No	Inside	Public/shared	None	No	Yes	[1-5m]	Outside concession	Discarded (outside)	No	Yes	Before and after meal	Yes	No	Yes	lowest income
HMET247	[4-5]	SS	3500000	1	M	No	No	No	No	Naturally	Taller	Single	Primary school	No	Yes	nonCement	solid	Yes	Inside	No WC	None	No	Yes	[1-5m]	Outside concession	Discarded (outside)	No	Yes	Before and after meal	No	No	No	lowest income
HMET255	[4-5]	SS	55500000	1	F	No	Yes	Yes	Yes	Naturally	Smaller	Single	Primary school	Yes	Yes	nonCement	Non solid	Yes	Outside	Public/shared	None	Yes	Yes	[1-5m]	Outside concession	Discarded (outside)	No	Yes	Before and after meal	No	No	No	lowest income
HMET257	[2-3]	SS	63000000	1	F	Yes	Yes	Yes	No	C-section	Very small	Maried	Lycée	No	Yes	nonCement	solid	No	Inside	Public/shared	None	No	Yes	[1-5m]	Outside concession	Burned nearby	No	Yes	Before meal	Yes	No	No	lowest income
HMET259	[2-3]	SS	4600000	1	F	Yes	Yes	Yes	Yes	Naturally	Normal	Maried	Middle school	No	Yes	Cement	solid	Yes	Outside	Public/shared	Outside	No	Yes	[1-5m]	Outside concession	Burned nearby	No	Yes	Before meal	Yes	Yes	Yes	middle income
HMET263	[4-5]	SS	41000000	1	M	Yes	Yes	Yes	Yes	C-section	Normal	Single	Primary school	No	No	nonCement	solid	Yes	Inside	Public/shared	Outside	No	Yes	>10m	Outside concession	Discarded (outside)	Yes	Yes	Before meal	Yes	No	No	middle income
HMET267	[2-3]	SS	30500000	1	F	Yes	Yes	Yes	Yes	Naturally	Normal	Maried	Middle school	Yes	Yes	Cement	solid	Yes	Outside	Public/shared	Outside	No	No	NA	Outside concession	Discarded (outside)	Yes	Yes	Before and after meal	Yes	Yes	Yes	middle income
HMET269	[4-5]	SS	250000000	1	M	Yes	No	Yes	No	Naturally	Taller	Single	Primary school	Yes	Yes	nonCement	solid	No	Inside	Public/shared	None	No	Yes	[1-5m]	Outside concession	Discarded (outside)	Yes	Yes	Before meal	No	Yes	No	middle income
HMET271	[2-3]	SS	31450000	1	M	No	Yes	Yes	No	Naturally	NA	Single	Primary school	Yes	Yes	nonCement	solid	Yes	Inside	Public/shared	None	No	Yes	[1-5m]	Outside concession	Discarded (outside)	No	No	Before and after meal	Yes	No	Yes	lowest income
HMET274	[4-5]	SS	245000000	1	M	Yes	Yes	Yes	No	Naturally	Smaller	Single	Primary school	Yes	No	nonCement	solid	Yes	Inside	Public/shared	Outside	No	Yes	[1-5m]	Outside concession	Discarded (outside)	No	Yes	Before meal	Yes	No	No	middle income
HMET278	[2-3]	SS	15000000	1	F	Yes	No	No	No	Naturally	Taller	Maried	Primary school	No	Yes	nonCement	solid	No	Inside	Public/shared	None	No	Yes	[1-5m]	Outside concession	Discarded (outside)	No	Yes	Before meal	Yes	No	Yes	lowest income
HMET279	[2-3]	SS	121000000	1	M	No	Yes	Yes	Yes	Naturally	Smaller	Single	Primary school	Yes	No	nonCement	solid	No	Inside	No WC	None	No	Yes	[1-5m]	Outside concession	Discarded (outside)	No	Yes	Before meal	No	No	Yes	lowest income
HMET291	[4-5]	MS	0	0	F	No	Yes	Yes	Yes	Naturally	Smaller	Single	Primary school	No	Yes	nonCement	Non solid	Yes	Inside	Public/shared	None	No	Yes	[1-5m]	Outside concession	Discarded (outside)	No	Yes	Before meal	No	No	No	lowest income
HMET292	[4-5]	MS	0	0	M	No	No	No	Yes	Naturally	Smaller	Single	Middle school	Yes	No	nonCement	Non solid	No	Inside	Public/shared	Outside	Yes	Yes	[1-5m]	Outside concession	Discarded (outside)	No	Yes	Before meal	Yes	No	No	lowest income
HMET293	[4-5]	SS	158500000	1	F	Yes	No	No	No	Naturally	Taller	Single	None	Yes	Yes	nonCement	Non solid	No	Inside	No WC	None	No	Yes	[6-10m]	Outside concession	Discarded (outside)	No	Yes	Before and after meal	Yes	No	No	lowest income
HMET299	[2-3]	SS	700000	1	M	Yes	Yes	Yes	No	Naturally	Normal	Maried	Primary school	No	Yes	nonCement	solid	No	Inside	Public/shared	None	Yes	Yes	[6-10m]	Outside concession	Discarded (outside)	No	No	Before and after meal	No	Yes	No	lowest income
													see https://about-france.com/primary-secondary-schools.htm
