# Supplementary material for: High prevalence of small intestine bacteria overgrowth and asymptomatic carriage of enteric pathogens in stunted children in Antananarivo, Madagascar
Source: PLoS Negl Trop Dis. 2022 May 9;16(5):e0009849. doi: 10.1371/journal.pntd.0009849 (PMC9119516; doi:10.1371/journal.pntd.0009849)
Supplement: S2 Table — (XLSX) [file pntd.0009849.s005.xlsx]

## Sheet: Univariate results
1- Age								11-Education of the mother						20-pets						29-malnourrished mothers
table(SIBO1$SIBO, SIBO1$`age`, useNA = 'ifany')								table(SIBO1$SIBO, SIBO1$education of the mother, useNA = 'ifany')						table(SIBO1$SIBO, SIBO1$pets, useNA = 'ifany')						table(SIBO1$SIBO, SIBO1$malnourrished mothers, useNA = 'ifany')
[2-3] [4-5]								None Middle school Lycée Primary school <NA>						No Yes						No Yes <NA>
0 6 14								0 1 8 1 10 0						0 12 8						0 17 3 0
1 46 43								1 3 35 6 44 1						1 61 28						1 65 19 5
> tab1<-table(SIBO1$SIBO, SIBO1$`age-ans`)								> tab11<-table(SIBO1$SIBO, SIBO1$Education of the mother)						> tab20<-table(SIBO1$SIBO, SIBO1$pets)						> tab29<-table(SIBO1$SIBO, SIBO1$malnourrished mothers)
> prop.table(tab1)								> prop.table(tab11)						> prop.table(tab20)						> prop.table(tab29)
[2-3] [4-5]								None Middle school Lycée Primary school						No Yes						No Yes
0 0.05504587 0.12844037								0 0.009259259 0.074074074 0.009259259 0.092592593						0 0.1100917 0.0733945						0 0.16346154 0.02884615
1 0.42201835 0.39449541								1 0.027777778 0.324074074 0.055555556 0.407407407						1 0.5596330 0.2568807						1 0.62500000 0.18269231
> pp1<-round(prop.table(tab1)*100, 1)								> pp11<-round(prop.table(tab11)*100, 1)						> pp20<-round(prop.table(tab20)*100, 1)						> pp29<-round(prop.table(tab29)*100, 1)
> pp1								> pp11						> pp20						> pp29
[2-3] [4-5]								None Middle school Lycée Primary school						No Yes						No Yes
0 5.5 12.8								0 0.9 7.4 0.9 9.3						0 11.0 7.3						0 16.3 2.9
1 42.2 39.4								1 2.8 32.4 5.6 40.7						1 56.0 25.7						1 62.5 18.3
> chisq.test(tab1)								> chisq.test(tab11)						> chisq.test(tab20)						> chisq.test(tab29)
Pearson's Chi-squared test with Yates' continuity correction								Pearson's Chi-squared test						Pearson's Chi-squared test with Yates' continuity correction						Pearson's Chi-squared test with Yates' continuity correction
data: tab1								data: tab11						data: tab20						data: tab29
X-squared = 2.2704, df = 1, p-value = 0.1319								X-squared = 0.19469, df = 3, p-value = 0.9784						X-squared = 0.22151, df = 1, p-value = 0.6379						X-squared = 0.19821, df = 1, p-value = 0.6562
2-Nutritional status								Warning message:						21-nearby garbage dump						Warning message:
								In chisq.test(tab11) : approximation of Chi-2 could be incorrect												In chisq.test(tab29) : approximation of Chi-2 could be incorrect
table(SIBO1$SIBO, SIBO1$`Nutritio l_status`, useNA = 'ifany')								> fisher.test(tab11)						table(SIBO1$SIBO, SIBO1$nearby garbage dump, useNA = 'ifany')						> fisher.test(tab29)
MS SS								Fisher's Exact Test for Count Data						No Yes						Fisher's Exact Test for Count Data
0 10 10														0 3 17
1 38 51								data: tab11						1 27 62						data: tab29
> tab2<-table(SIBO1$SIBO, SIBO1$`Nutritio l_status`)								p-value = 1						> tab21<-table(SIBO1$SIBO, SIBO1$nearby garbage dump)						p-value = 0.5555
> prop.table(tab2)								alternative hypothesis: two.sided						> prop.table(tab21)						alternative hypothesis: true odds ratio is not equal to 1
																				95 percent confidence interval:
MS SS								12-Employment of the mother						No Yes						0.4099207 9.7084914
0 0.09174312 0.09174312														0 0.02752294 0.15596330						sample estimates:
1 0.34862385 0.46788991								table(SIBO1$SIBO, SIBO1$mere_emploi, useNA = 'ifany')						1 0.24770642 0.56880734						odds ratio
> pp2<-round(prop.table(tab2)*100, 1)														> pp21<-round(prop.table(tab21)*100, 1)						1.649119
> pp2								No. Yes						> pp21
								0 6 14												30-Anemia
MS SS								1 37 52						No. Yes
0 9.2 9.2								> tab12<-table(SIBO1$SIBO, SIBO1$employment of the mother)						0 2.8 15.6						1.649119
1 34.9 46.8								> prop.table(tab12)						1 24.8 56.9
> chisq.test(tab2)														> chisq.test(tab21)						> table(SIBO1$SIBO, SIBO1$anemie, useNA = 'ifany')
								Non Oui
Pearson's Chi-squared test with Yates' continuity correction								0 0.05504587 0.12844037						Pearson's Chi-squared test with Yates' continuity correction						No Yes <NA>
								1 0.33944954 0.47706422												0 12 8 0
data: tab2								> pp12<-round(prop.table(tab12)*100, 1)						data: tab21						1 63 25 1
X-squared = 0.11921, df = 1, p-value = 0.7299								> pp12						X-squared = 1.2336, df = 1, p-value = 0.2667						> tab30<-table(SIBO1$SIBO, SIBO1$anemia)
																				> prop.table(tab30)
3- Sex								No Yes						22-distance to garbage dump
								0 5.5 12.8												No Yes
								1 33.9 47.7						> table(SIBO1$SIBO, SIBO1$distance to garbage dump, useNA = 'ifany')						0 0.11111111 0.07407407
> table(SIBO1$SIBO, SIBO1$Sex, useNA = 'ifany')								> chisq.test(tab12)												1 0.58333333 0.23148148
														[1-5m] [6-10m] >10m <NA>						> pp30<-round(prop.table(tab30)*100, 1)
F M								Pearson's Chi-squared test with Yates' continuity correction						0 14 3 0 3						> pp30
0 13 7														1 49 10 3 27
1 48 41								data: tab12						> tab22<-table(SIBO1$SIBO, SIBO1$distance to garbage dump)						Non Oui
> tab3<-table(SIBO1$SIBO, SIBO1$Sexe)								X-squared = 0.49524, df = 1, p-value = 0.4816						> prop.table(tab22)						0 11.1 7.4
> prop.table(tab3)																				1 58.3 23.1
								13-Employment of the father						[1-5m] [6-10m] >10m						> chisq.test(tab30)
F M														0 0.17721519 0.03797468 0.00000000
0 0.11926606 0.06422018								> table(SIBO1$SIBO, SIBO1$Employment of the father, useNA = 'ifany')						1 0.62025316 0.12658228 0.03797468						Pearson's Chi-squared test with Yates' continuity correction
1 0.44036697 0.37614679														> pp22<-round(prop.table(tab22)*100, 1)
> pp3<-round(prop.table(tab3)*100, 1)								No Yes <NA>						> pp22						data: tab30
> pp3								0 3 17 0												X-squared = 0.55785, df = 1, p-value = 0.4551
								1 21 66 2						[1-5m] [6-10m] >10m
F M								> tab13<-table(SIBO1$SIBO, SIBO1Employment of the father)						0 17.7 3.8 0.0						31-Socioeconomic level
0 11.9 6.4								> prop.table(tab13)						1 62.0 12.7 3.8
1 44.0 37.6														> chisq.test(tab22)						> table(SIBO1$SIBO, SIBO1$socioeconomic level, useNA = 'ifany')
> chisq.test(tab3)								No. Yes
								0 0.02803738 0.15887850						Pearson's Chi-squared test						highest income lowest income middle income
Pearson's Chi-squared test with Yates' continuity correction								1 0.19626168 0.61682243												0 0 8 12
								> pp13<-round(prop.table(tab13)*100, 1)						data: tab22						1 2 48 39
data: tab3								> pp13						X-squared = 0.85971, df = 2, p-value = 0.6506						> tab31<-table(SIBO1$SIBO, SIBO1$score_torcadia_socio)
X-squared = 0.42468, df = 1, p-value = 0.5146																				> prop.table(tab31)
								No Yes						Warning message:
4-Cough								0 2.8 15.9						In chisq.test(tab22) : approximation of Chi-2 could be incorrect						highest income lowest income middle income
								1 19.6 61.7						> fisher.test(tab22)						0 0.00000000 0.07339450 0.11009174
> table(SIBO1$SIBO, SIBO1$cough, useNA = 'ifany')								> chisq.test(tab13)												1 0.01834862 0.44036697 0.35779817
														Fisher's Exact Test for Count Data						> pp31<-round(prop.table(tab31)*100, 1)
Non Oui								Pearson's Chi-squared test with Yates' continuity correction												> pp31
0 9 11														data: tab22
1 47 42								data: tab13						p-value = 1						highest income lowest income middle income
> tab4<-table(SIBO1$SIBO, SIBO1$toux)								X-squared = 0.3436, df = 1, p-value = 0.5578						alternative hypothesis: two.sided						0 0.0 7.3 11.0
> prop.table(tab4)																				1 1.8 44.0 35.8
								Warning message:												> chisq.test(tab31)
Non Oui								In chisq.test(tab13) : l'approximation du Chi-2 est peut-être incorrecte						23-wastewaters
0 0.08256881 0.10091743								> fisher.test(tab13)												Pearson's Chi-squared test
1 0.43119266 0.38532110														table(SIBO1$SIBO, SIBO1$wastewaters, useNA = 'ifany')
> pp4<-round(prop.table(tab4)*100, 1)								Fisher's Exact Test for Count Data												data: tab31
> pp4														Outside concession inside concession						X-squared = 1.9801, df = 2, p-value = 0.3716
								data: tab13						0 19 1
No Yes								p-value = 0.5541						1 81 8						Warning message:
0 8.3 10.1								alternative hypothesis: true odds ratio is not equal to 1						> tab23<-table(SIBO1$SIBO, SIBO1$wastewaters)						In chisq.test(tab31) : approximation of Chi-2 could be incorrect
1 43.1 38.5								95 percent confidence interval:						> prop.table(tab23)						> fisher.test(tab31)
> chisq.test(tab4)								0.09538573 2.21554322
								sample estimates:						outside concession inside concession						Fisher's Exact Test for Count Data
Pearson's Chi-squared test with Yates' continuity correction								odds ratio						0 0.174311927 0.009174312
								0.5573679						1 0.743119266 0.073394495						data: tab31
data: tab4														> pp23<-round(prop.table(tab23)*100, 1)						p-value = 0.5482
X-squared = 0.14732, df = 1, p-value = 0.7011								14-floor						> pp23						alternative hypothesis: two.sided
5-Stuffed up nose								> table(SIBO1$SIBO, SIBO1$floor, useNA = 'ifany')						outside concession inside concession
														0 17.4 0.9
								Cement. Not cement						1 74.3 7.3
> table(SIBO1$SIBO, SIBO1$stuffed up nose, useNA = 'ifany')								0 6 14						> chisq.test(tab23)
								1 34 55
No. Yes								> tab14<-table(SIBO1$SIBO, SIBO1$floor)						Pearson's Chi-squared test with Yates' continuity correction
0 8 12								> prop.table(tab14)
1 40 49														data: tab23
> tab5<-table(SIBO1$SIBO, SIBO1$stuffed up nose)								Cement. Not cement						X-squared = 0.018524, df = 1, p-value = 0.8917
> prop.table(tab5)								0 0.05504587 0.12844037
								1 0.31192661 0.50458716						Warning message:
No Yes								> pp14<-round(prop.table(tab14)*100, 1)						In chisq.test(tab23) : approximation of Chi-2 could be incorrect
0 0.0733945 0.1100917								> pp14						> fisher.test(tab23)
1 0.3669725 0.4495413
> pp5<-round(prop.table(tab5)*100, 1)								Cement. Not cement						Fisher's Exact Test for Count Data
> pp5								0 5.5 12.8
								1 31.2 50.5						data: tab23
No. Yes								> chisq.test(tab14)						p-value = 1
0 7.3 11.0														alternative hypothesis: true odds ratio is not equal to 1
1 36.7 45.0								Pearson's Chi-squared test with Yates' continuity correction						95 percent confidence interval:
> chisq.test(tab5)														0.2261656 87.5592315
								data: tab14						sample estimates:
Pearson's Chi-squared test with Yates' continuity correction								X-squared = 0.18575, df = 1, p-value = 0.6665						odds ratio
														1.867413
data: tab5								15-wall
X-squared = 0.023471, df = 1, p-value = 0.8782														24-household waste
								> table(SIBO1$SIBO, SIBO1$wall, useNA = 'ifany')
6-running nose														> table(SIBO1$SIBO, SIBO1$ordures, useNA = 'ifany')
								Solid. Non solid
> table(SIBO1$SIBO, SIBO1$nez_coule, useNA = 'ifany')								0 12 8						Burned nearby Discarded (outside)
								1 65 24						0 0 20
No. Yes								> tab15<-table(SIBO1$SIBO, SIBO1$wall)						1 13 76
0 7 13								> prop.table(tab15)						> tab24<-table(SIBO1$SIBO, SIBO1$household waste
1 28 61														> prop.table(tab24)
> tab6<-table(SIBO1$SIBO, SIBO1$running nose)								Solid. Non solid
> prop.table(tab6)								0 0.1100917 0.0733945						Burned nearby Discarded (outside)
								1 0.5963303 0.2201835						0 0.0000000 0.1834862
Non Oui								> pp15<-round(prop.table(tab15)*100, 1)						1 0.1192661 0.6972477
0 0.06422018 0.11926606								> pp15						> pp24<-round(prop.table(tab24)*100, 1)
1 0.25688073 0.55963303														> pp24
> pp6<-round(prop.table(tab6)*100, 1)								Solid. Non solid
> pp6								0 11.0 7.3						Burned nearby Discarded (outside)
								1 59.6 22.0						0 0.0 18.3
No. Yes								> chisq.test(tab15)						1 11.9 69.7
0 6.4 11.9														> chisq.test(tab24)
1 25.7 56.0								Pearson's Chi-squared test with Yates' continuity correction
> chisq.test(tab6)														Pearson's Chi-squared test with Yates' continuity correction
								data: tab15
Pearson's Chi-squared test with Yates' continuity correction								X-squared = 0.783, df = 1, p-value = 0.3762						data: tab24
														X-squared = 2.0721, df = 1, p-value = 0.15
data: tab6								16-electricity
X-squared = 0.0017082, df = 1, p-value = 0.967														Warning message:
								> table(SIBO1$SIBO, SIBO1$electricite, useNA = 'ifany')						In chisq.test(tab24) : approximation of Chi-2 could be incorrect
7-Dental cavities														> fisher.test(tab24)
								No. Yes
table(SIBO1$SIBO, SIBO1$dental cavities, useNA = 'ifany')								0 7 13						Fisher's Exact Test for Count Data
								1 39 50
No. Yes								> tab16<-table(SIBO1$SIBO, SIBO1$electricity)						data: tab24
0 9 11								> prop.table(tab16)						p-value = 0.1206
1 55 34														alternative hypothesis: true odds ratio is not equal to 1
> tab7<-table(SIBO1$SIBO, SIBO1$dental cavities)								No. Yes						95 percent confidence interval:
> prop.table(tab7)								0 0.06422018 0.11926606						0.000000 1.386865
								1 0.35779817 0.45871560						sample estimates:
No. Yes								> pp16<-round(prop.table(tab16)*100, 1)						odds ratio
0 0.08256881 0.10091743								> pp16						0
1 0.50458716 0.31192661
> pp7<-round(prop.table(tab7)*100, 1)								No. Yes						25-drinking water treated
> pp7								0 6.4 11.9
								1 35.8 45.9						> table(SIBO1$SIBO, SIBO1$drinking water treated, useNA = 'ifany')
No. Yes								> chisq.test(tab16)
0 8.3 10.1														No. Yes
1 50.5 31.2								Pearson's Chi-squared test with Yates' continuity correction						0 16 4
> chisq.test(tab7)														1 62 27
								data: tab16						> tab25<-table(SIBO1$SIBO, SIBO1$drinking water treated)
Pearson's Chi-squared test with Yates' continuity correction								X-squared = 0.222, df = 1, p-value = 0.6375						> prop.table(tab25)
data: tab7								17-kitchen						No. Yes
X-squared = 1.2711, df = 1, p-value = 0.2596														0 0.14678899 0.03669725
								> table(SIBO1$SIBO, SIBO1$kitchen, useNA = 'ifany')						1 0.56880734 0.24770642
8-mode of delivery														> pp25<-round(prop.table(tab25)*100, 1)
								Outside. Inside						> pp25
table(SIBO1$SIBO, SIBO1$mode of delivery, useNA = 'ifany')								0 5 3 12
								1 18 14 57						No. Yes
C-section. Naturally								> tab17<-table(SIBO1$SIBO, SIBO1$kitchen)						0 14.7 3.7
0 0 20								> prop.table(tab17)						1 56.9 24.8
1 9 80														> chisq.test(tab25)
> tab8<-table(SIBO1$SIBO, SIBO1$mode of delivery)								Outside. Inside
> prop.table(tab8)								0 0.04587156 0.02752294 0.11009174						Pearson's Chi-squared test with Yates' continuity correction
								1 0.16513761 0.12844037 0.52293578
C-section. Naturally								> pp17<-round(prop.table(tab17)*100, 1)						data: tab25
0 0.00000000 0.18348624								> pp17						X-squared = 0.42471, df = 1, p-value = 0.5146
1 0.08256881 0.73394495
> pp8<-round(prop.table(tab8)*100, 1)								Outside. Inside						26-pealed vegetables
> pp8								0 4.6 2.8 11.0
								1 16.5 12.8 52.3						> table(SIBO1$SIBO, SIBO1$pealed vegetables, useNA = 'ifany')
C-section. Naturally								> chisq.test(tab17)
0 0.0 18.3														Don't know. No. Yes
1 8.3 73.4								Pearson's Chi-squared test						0 1 2 17
> chisq.test(tab8)														1 0 12 77
								data: tab17						> tab26<-table(SIBO1$SIBO, SIBO1$pealed vegetables)
Pearson's Chi-squared test with Yates' continuity correction								X-squared = 0.22427, df = 2, p-value = 0.8939						> prop.table(tab26)
data: tab8								Warning message:						Don't know. No. Yes
X-squared = 1.0716, df = 1, p-value = 0.3006								In chisq.test(tab17) : approximation of Chi-2 could be incorrect						0 0.009174312 0.018348624 0.155963303
								> fisher.test(tab17)						1 0.000000000 0.110091743 0.706422018
Warning message:														> pp26<-round(prop.table(tab26)*100, 1)
In chisq.test(tab8) : approximation of Chi-2 could be incorrect								Fisher's Exact Test for Count Data						> pp26
> fisher.test(tab8)
								data: tab17						Don't know. No. Yes
Fisher's Exact Test for Count Data								p-value = 0.9353						0 0.9 1.8 15.6
								alternative hypothesis: two.sided						1 0.0 11.0 70.6
data: tab8														> chisq.test(tab26)
p-value = 0.2062								18-lavatories
alternative hypothesis: true odds ratio is not equal to 1														Pearson's Chi-squared test
95 percent confidence interval:								> table(SIBO1$SIBO, SIBO1$lavatories, useNA = 'ifany')
0.000000 2.232778														data: tab26
sample estimates:								Public/shared. No WC						X-squared = 4.6086, df = 2, p-value = 0.09983
odds ratio								0 17 0 3
0								1 79 6 4						Warning message:
9-size at birth								> tab18<-table(SIBO1$SIBO, SIBO1$lavatories)						In chisq.test(tab26) : approximation of Chi-2 could be incorrect
								> prop.table(tab18)						> fisher.test(tab26)
> table(SIBO1$SIBO, SIBO1$`size at birth`, useNA = 'ifany')								Public/shared. No WC						Fisher's Exact Test for Count Data
								0 0.15596330 0.00000000 0.02752294
Very small Normal Taller Smaller								1 0.72477064 0.05504587 0.03669725						data: tab26
0 0 8 4 8 0								> pp18<-round(prop.table(tab18)*100, 1)						p-value = 0.2907
1 4 32 22 30 1								> pp18						alternative hypothesis: two.sided
> tab9<-table(SIBO1$SIBO, SIBO1$`taille_ iss_p`)
> prop.table(tab9)								Public/shared. No WC						27-soap for handwashing (mothers)
								0 15.6 0.0 2.8
Very small Normal Taller Smaller								1 72.5 5.5 3.7						table(SIBO1$SIBO, SIBO1$soap for handwashing (mothers), useNA = 'ifany')
0 0.00000000 0.07407407 0.03703704 0.07407407								> chisq.test(tab18)
1 0.03703704 0.29629630 0.20370370 0.27777778														After meal. Before and after meal. Before meal
> pp9<-round(prop.table(tab9)*100, 1)								Pearson's Chi-squared test						0 0 4 15 1
> pp9														1 1 38 50 0
								data: tab18						> tab27<-table(SIBO1$SIBO, SIBO1$lavage_mains_mere)
Very small Normal Taller Smaller								X-squared = 4.1811, df = 2, p-value = 0.1236						> prop.table(tab27)
0 0.0 7.4 3.7 7.4
1 3.7 29.6 20.4 27.8								Warning message:						After meal. Before and after meal. Before meal
> chisq.test(tab9)								In chisq.test(tab18) : approximation of Chi-2 could be incorrect						0 0.000000000 0.036697248 0.137614679 0.009174312
								> fisher.test(tab18)						1 0.009174312 0.348623853 0.458715596 0.000000000
Pearson's Chi-squared test														> pp27<-round(prop.table(tab27)*100, 1)
								Fisher's Exact Test for Count Data						> pp27
data: tab9
X-squared = 1.2982, df = 3, p-value = 0.7296								data: tab18						After meal. Before and after meal. Before meal
								p-value = 0.1431						0 0.0 3.7 13.8 0.9
Warning message:								alternative hypothesis: two.sided						1 0.9 34.9 45.9 0.0
In chisq.test(tab9) : approximation of Chi-2 could be incorrect														> chisq.test(tab27)
> fisher.test(tab9)								19-shower
								table(SIBO1$SIBO, SIBO1$shower, useNA = 'ifany')						Pearson's Chi-squared test
Fisher's Exact Test for Count Data
								Outside Inside No shower						data: tab27
data: tab9								0 7 2 11						X-squared = 7.8279, df = 3, p-value = 0.04971
p-value = 0.917								1 44 2 43
alternative hypothesis: two.sided								> tab19<-table(SIBO1$SIBO, SIBO1$shower)						Warning message:
								> prop.table(tab19)						In chisq.test(tab27) : approximation of Chi-2 could be incorrect
10-marital status of the mother														> fisher.test(tab27)
								Outside Inside No shower
table(SIBO1$SIBO, SIBO1$marital status of the mother, useNA = 'ifany')								0 0.06422018 0.01834862 0.10091743						Fisher's Exact Test for Count Data
								1 0.40366972 0.01834862 0.39449541
Single Married <NA>								> pp19<-round(prop.table(tab19)*100, 1)						data: tab27
0 7 13 0								> pp19						p-value = 0.07512
1 32 56 1														alternative hypothesis: two.sided
> tab10<-table(SIBO1$SIBO, SIBO1$marital status of the mother)								Outside Inside No shower
> prop.table(tab10)								0 6.4 1.8 10.1						28-soap for washing
								1 40.4 1.8 39.4
Single Married <NA>								> chisq.test(tab19)						> table(SIBO1$SIBO, SIBO1$soap for washing, useNA = 'ifany')
0 0.06481481 0.12037037
1 0.29629630 0.51851852								Pearson's Chi-squared test						No. Yes
> pp10<-round(prop.table(tab10)*100, 1)														0 8 12
> pp10								data: tab19						1 29 60
								X-squared = 3.5496, df = 2, p-value = 0.1695						> tab28<-table(SIBO1$SIBO, SIBO1$soap for washing)
Single Married <NA>														> prop.table(tab28)
0 6.5 12.0								Warning message:
1 29.6 51.9								In chisq.test(tab19) : approximation of Chi-2 could be incorrect						No. Yes
> chisq.test(tab10)								> fisher.test(tab19)						0 0.0733945 0.1100917
														1 0.2660550 0.5504587
Pearson's Chi-squared test with Yates' continuity correction								Fisher's Exact Test for Count Data						> pp28<-round(prop.table(tab28)*100, 1)
														> pp28
data: tab10								data: tab19
X-squared = 1.0923e-31, df = 1, p-value = 1								p-value = 0.1458						No. Yes
								alternative hypothesis: two.sided						0 7.3 11.0
														1 26.6 55.0
														> chisq.test(tab28)
														Pearson's Chi-squared test with Yates' continuity correction
														data: tab28
														X-squared = 0.13806, df = 1, p-value = 0.7102

## Sheet: Multivariate results
variables in multivariate analysis with p<0,25
age			dental cavities			mode of delivery					lavatories
[2-3] [4-5]	[2-3] [4-5]		no yes	no yes		C-section. Naturally		C-section. Naturally			Public/shared. No WC			Public/shared No WC
0 6 14	0 5.5 12.8		0 9 11	0 8.3 10.1		0 0 20		0 0.0 18.3			0 17 0 3			0 15.6 0.0 2.8
1 46 43	1 42.2 39.4		1 55 34	1 50.5 31.2		1 9 80		1 8.3 73.4			1 79 6 4			1 72.5 5.5 3.7
p-value = 0.1319			p-value = 0.2596			p-value = 0.2062					p-value = 0.1431
shower						household waste						Soap usage for handwashing (mother)
Outside. Inside. No shower			Outside. Inside. No shower			Burned nearby Discarded (outside)			Burned nearby Discarded (outside)			After meal. Before and after meal. Before meal					After meal. Before and after meal. Before meal
0 7 2 11			0 6.4 1.8 10.1			0 0 20			0 0.0 18.3			0 0 4 15 1					0 0.0 3.7 13.8 0.9
1 44 2 43			1 40.4 1.8 39.4			1 13 76			1 11.9 69.7			1 1 38 50 0					1 0.9 34.9 45.9 0.0
p-value = 0.1458						p-value = 0.1206						p-value = 0.07512
