# Supplementary material for: High prevalence of small intestine bacteria overgrowth and asymptomatic carriage of enteric pathogens in stunted children in Antananarivo, Madagascar
Source: PLoS Negl Trop Dis. 2022 May 9;16(5):e0009849. doi: 10.1371/journal.pntd.0009849 (PMC9119516; doi:10.1371/journal.pntd.0009849)
Supplement: S4 Table — (XLSX) [file pntd.0009849.s007.xlsx]

## Sheet: qPCR
#	id	Age	Sex	Nuritional status	Diarrheoa	ATCD Diarrheoa	ATB	Feces collected	Concatenate values	Salmonella spp. ompC (HEX)	salm	Shigella spp. ipaH (HEX)	shig	ETEC estIa (FAM)	ETEC eltB (FAM)	ETEC	EAEC aggR (FAM)	EAEC aaiC (FAM)	EAEC	EPEC bfpA(HEX)	EPEC eae (FAM)	EPEC	Campylobacter coli/jejuni cadF (HEX)	Camp	CTA (FAM)	Concatenate values	SIBO	UFC/ml value 10exp
A1	1429HMET001							Yes	shig EAECEPEC	45		24.09	shig	45	41.82		31.91	45	EAEC	24.67	27.79	EPEC	45		45	shig EAECEPEC
A2	1429HMET002							Yes	shig EAECEPEC	45		32.4	shig	45	41.96		45	32.5	EAEC	45	29.59	EPEC	45		45	shig EAECEPEC
A3	1429HMET003							Yes	ETECEAEC	45		45		45	33.05	ETEC	32.93	45	EAEC	45	38.97		45		45	ETECEAEC
A4	1429HMET004							Yes	shigETECEAEC	45		27.6	shig	45	31.1	ETEC	36.38	45	EAEC	45	45		45		45	shigETECEAEC
A5	1429HMET005							Yes	shig EAECEPEC	45		25.87	shig	45	45		23.43	30.99	EAEC	45	30.83	EPEC	45		45	shig EAECEPEC
A7	1429HMET007							Yes	shigETEC	45		31.85	shig	45	26.93	ETEC	45	45		45	45		45		45	shigETEC
A9	1429HMET009							Yes		45		38.95		45	45		45	45		45	45		45		45
A10	1429HMET010							Yes	shigETECEAEC	45		26.03	shig	45	33.8	ETEC	36.27	42.74	EAEC	45	45		45		45	shigETECEAEC
A11	1429HMET011							Yes	shigETEC	45		22.86	shig	45	29.13	ETEC	45	40.75		45	45		45		45	shigETEC
A12	1429HMET012							Yes		45		45		45	45		45	45		45	45		45		45
A13	1429HMET013							Yes	shig EAEC	45		31.93	shig	45	45		34.37	31.6	EAEC	45	45		39.15		45	shig EAEC
A15	1429HMET015							Yes	shig EAEC	45		34.2	shig	45	45		34.71	45	EAEC	45	45		44.97		45	shig EAEC
A16	1429HMET016							Yes	shigETECEAEC	45		31.76	shig	45	31.61	ETEC	34.63	45	EAEC	45	45		45		45	shigETECEAEC
A17	1429HMET017							Yes	shigETECEAECEPEC	45		29	shig	45	33.67	ETEC	34.36	45	EAEC	34.4	45	EPEC	45		45	shigETECEAECEPEC
A18	1429HMET018							Yes	shig EAECEPEC	45		29.16	shig	45	45		35.36	38.59	EAEC	27.58	23.41	EPEC	37.19		45	shig EAECEPEC
A20	1429HMET020							Yes	EPEC	45		45		45	45		45	42.1		38.78	36.9	EPEC	45		45	EPEC
A21	1429HMET021							Yes	shigETEC EPEC	45		23.54	shig	45	19.75	ETEC	37.77	45		45	32.7	EPEC	45		45	shigETEC EPEC
A23	1429HMET023							Yes	shigETEC EPEC	45		30.53	shig	45	27.31	ETEC	45	39		45	30.92	EPEC	40.94		45	shigETEC EPEC
A25	1429HMET025							Yes	salmshigETEC EPEC	32.93	salm	30.17	shig	45	35.66	ETEC	45	45		45	31.06	EPEC	45		45	salmshigETEC EPEC
A26	1429HMET026							Yes	shig	45		26.36	shig	45	45		45	45		45	45		45		45	shig
A27	1429HMET027							Yes	salmshig	29	salm	27.92	shig	45	45		45	45		45	45		42.61		45	salmshig
A29	1429HMET029							Yes		45		45		45	45		45	45		45	45		45		45		No	5.38 X 4
A31	1429HMET031							Yes	shigETEC EPEC	45		29.49	shig	45	28.77	ETEC	45	45		27.78	26.12	EPEC	40.29		45	shigETEC EPEC
A32	1429HMET032							Yes	shig EAEC	45		29.05	shig	45	45		21.63	23.62	EAEC	45	45		39.29		45	shig EAEC	Yes	15.5 X 105
A33	1429HMET033							Yes	shigETEC	45		36.85	shig	45	34.36	ETEC	45	45		45	45		42.86		45	shigETEC	Yes	21 X 105
A35	1429HMET035							Yes	shigETECEAEC	45		31.38	shig	45	27.76	ETEC	34.34	38.71	EAEC	45	45		38.07		45	shigETECEAEC
A36	1429HMET036							Yes	ETECEAECEPEC	45		40.22		45	33.06	ETEC	35.94	30.43	EAEC	45	33.85	EPEC	45		45	ETECEAECEPEC
A37	1429HMET037							Yes	shigETECEAECEPEC	45		30.03	shig	45	25.42	ETEC	31.2	33.98	EAEC	34.1	31.22	EPEC	41.94		45	shigETECEAECEPEC
A39	1429HMET039							Yes	ETEC	45		45		33.57	45	ETEC	45	45		45	45		45		45	ETEC
A40	1429HMET040							Yes	shig EAECEPEC	45		31.55	shig	45	45		45	28.5	EAEC	31.28	27.57	EPEC	39.07		45	shig EAECEPEC
A42	1429HMET042							Yes	shig EAECEPEC	45		32.61	shig	45	45		31	45	EAEC	32.69	34.07	EPEC	45		45	shig EAECEPEC
A43	1429HMET043							Yes	shigETEC	45		29.16	shig	45	24.68	ETEC	45	45		45	45		42.45		45	shigETEC
A44	1429HMET044							Yes	shigETECEAECEPEC	45		35.92	shig	45	30.26	ETEC	33.33	39.16	EAEC	45	34.11	EPEC	45		45	shigETECEAECEPEC
A45	1429HMET045							Yes	shig EAECEPEC	45		30.68	shig	45	45		45	36.92	EAEC	45	31.44	EPEC	45		45	shig EAECEPEC
A46	1429HMET046							Yes		45		45		45	45		45	45		45	45		45		45
A47	1429HMET047							Yes	shigETECEAECEPEC	45		34.64	shig	31.43	45	ETEC	36.69	37.99	EAEC	45	34.14	EPEC	45		45	shigETECEAECEPEC
A49	1429HMET049							Yes	shigETECEAECEPEC	45		26.24	shig	45	21.41	ETEC	24.39	32.09	EAEC	45	25.79	EPEC	45		45	shigETECEAECEPEC	Yes	72 X 105
A51	1429HMET051							Yes	shigETECEAECEPEC	45		33	shig	45	27.28	ETEC	28.28	35.79	EAEC	45	34.97	EPEC	45		45	shigETECEAECEPEC
A52	1429HMET052							Yes	shig EAECEPEC	45		21.24	shig	45	45		45	30.72	EAEC	32.97	29.78	EPEC	37.87		45	shig EAECEPEC
A53	1429HMET053							Yes	shig EAEC	45		20.21	shig	45	45		30.54	37.91	EAEC	45	45		39.59		45	shig EAEC
A55	1429HMET055							Yes	shig	45		34.85	shig	45	42.94		45	45		45	45		45		45	shig
A56	1429HMET056							Yes	ETECEAECEPEC	45		45		45	33.76	ETEC	32.49	45	EAEC	31.64	27.86	EPEC	45		45	ETECEAECEPEC
A57	1429HMET057							Yes	ETEC	45		37.54		33.56	45	ETEC	45	45		45	45		45		45	ETEC
A60	1429HMET060							Yes	shigETEC	45		27.7	shig	45	22.66	ETEC	45	45		45	45		45		45	shigETEC
A61	1429HMET061							Yes	shigETEC	45		28.44	shig	45	22.94	ETEC	45	45		45	45		45		42.14	shigETEC
A62	1429HMET062							Yes	shig	45		28.32	shig	45	45		45	45		45	45		45		45	shig
A63	1429HMET063							Yes	shigETECEAECEPEC	45		24.01	shig	45	27.56	ETEC	32.94	45	EAEC	27	24.13	EPEC	45		45	shigETECEAECEPEC	Yes	41 X 105
A64	1429HMET064							Yes	shigETECEAECEPEC	45		30.29	shig	45	29.25	ETEC	25.6	32.63	EAEC	32.74	32.94	EPEC	45		45	shigETECEAECEPEC
A66	1429HMET066							Yes	shig EAEC	45		29.84	shig	45	45		45	32.14	EAEC	45	45		45		45	shig EAEC
A67	1429HMET067							Yes	shig	45		33.05	shig	45	45		45	45		45	45		39.08		45	shig
A69	1429HMET069							Yes	shigETEC EPEC	45		34.11	shig	45	29.88	ETEC	45	45		36.77	34.43	EPEC	45		45	shigETEC EPEC	No	1.8 X 103
A70	1429HMET070							Yes	shigETECEAEC	45		35.53	shig	45	28.6	ETEC	27.71	34.69	EAEC	45	45		45		45	shigETECEAEC
A71	1429HMET071							Yes	shig EPEC	45		32.71	shig	45	37.99		45	45		38.09	35.59	EPEC	45		45	shig EPEC
A72	1429HMET072							Yes	shig	45		33.84	shig	45	45		45	45		45	38.14		38.04		45	shig
A73	1429HMET073							Yes	shig EAECEPEC	45		29.72	shig	45	45		27.38	45	EAEC	45	19.49	EPEC	45		45	shig EAECEPEC
A74	1429HMET074							Yes	shig EPEC	45		30.79	shig	45	37.01		45	37.8		29.79	26.78	EPEC	45		45	shig EPEC
A75	1429HMET075							Yes	shig EPEC	45		30.23	shig	45	45		45	45		29.29	26.5	EPEC	45		45	shig EPEC	No	0
A76	1429HMET076							Yes	shig EPEC	45		33.89	shig	45	45		45	45		45	36.4	EPEC	45		45	shig EPEC
A77	1429HMET077							Yes	shig	45		31.38	shig	45	45		45	45		45	38.83		45		45	shig	Yes	116.2 X 105
A79	1429HMET079							Yes	shigETEC	45		33.94	shig	45	29.03	ETEC	45	43.35		45	45		41.21		45	shigETEC	Yes	889 X 105
A82	1429HMET082							Yes	shig	45		34.91	shig	45	45		45	45		45	45		45		45	shig
A83	1429HMET083							Yes	shig EAECEPEC	45		32.4	shig	45	45		26.95	33.83	EAEC	45	35.76	EPEC	45		45	shig EAECEPEC	Yes	5.1 X 105
A84	1429HMET084							Yes	salm ETECEAEC	28.39	salm	38.98		45	33.58	ETEC	34.79	45	EAEC	45	45		45		45	salm ETECEAEC	Yes	52 X 105
A85	1429HMET085							Yes	shig	45		31.35	shig	45	45		45	45		45	45		45		45	shig
A86	1429HMET086							Yes	shigETECEAECEPEC	45		31.57	shig	45	27.66	ETEC	27.72	40.84	EAEC	45	24.63	EPEC	45		45	shigETECEAECEPEC
A87	1429HMET087							Yes	shig	45		32.41	shig	45	41.03		45	45		45	45		45		45	shig	No	12.5 X 103
A88	1429HMET088							Yes	ETEC	45		45		45	32.92	ETEC	45	45		45	45		45		45	ETEC
A89	1429HMET089							Yes	ETEC	45		39.48		45	31.79	ETEC	45	45		45	45		45		45	ETEC
A90	1429HMET090							Yes	shig EPEC	45		31.01	shig	45	45		45	45		45	34.62	EPEC	45		45	shig EPEC
A91	1429HMET091							Yes	shig EAECEPEC	45		25.51	shig	45	45		22.51	28.29	EAEC	45	27.98	EPEC	45		45	shig EAECEPEC
A92	1429HMET092							Yes	shigETEC	45		28.78	shig	45	18.81	ETEC	45	45		45	45		45		45	shigETEC
A93	1429HMET093							Yes	shig EPEC	45		30.29	shig	45	40.22		45	45		45	30.98	EPEC	45		45	shig EPEC
A94	1429HMET094							Yes	shig EAEC	45		32.65	shig	45	45		33.75	45	EAEC	45	45		45		45	shig EAEC
A96	1429HMET096							Yes		45		45		45	45		45	45		45	45		45		45
A98	1429HMET098							Yes	shigETEC	45		30.03	shig	45	34.8	ETEC	45	45		45	45		45		45	shigETEC
A99	1429HMET099							Yes	shig	45		33.55	shig	45	38.51		45	45		45	45		45		45	shig
A101	1429HMET101							Yes	shigETECEAEC	45		27.92	shig	45	34.67	ETEC	20.4	31.06	EAEC	45	45		45		45	shigETECEAEC	Yes	61.5 X 105
A102	1429HMET102							Yes	shigETEC EPEC	45		30.24	shig	45	29.77	ETEC	45	45		45	33.88	EPEC	45		46	shigETEC EPEC
A103	1429HMET103							Yes	shig EPEC	45		25.91	shig	45	45		45	45		26.33	24.73	EPEC	45		45	shig EPEC
A104	1429HMET104							Yes		45		40.26		45	45		45	45		45	45		45		46
A106	1429HMET106							Yes		45		45		45	45		45	45		45	45		45		45		Yes	28 X 105
A107	1429HMET107							Yes	shigETEC EPEC	45		30.68	shig	45	35.31	ETEC	45	45		45	34.66	EPEC	45		45	shigETEC EPEC
A109	1429HMET109							Yes	shig	45		29.22	shig	45	45		45	45		45	45		45		45	shig
A112	1429HMET112							Yes	shig	45		27.91	shig	45	45		45	45		45	45		45		45	shig
A114	1429HMET114							Yes	shigETEC	45		27.38	shig	45	29.18	ETEC	45	45		45	45		45		45	shigETEC
A116	1429HMET116							Yes	shigETEC EPEC	45		29.25	shig	45	31.24	ETEC	45	43.44		45	30.36	EPEC	45		45	shigETEC EPEC
A117	1429HMET117							Yes	shig	45		29.23	shig	45	45		45	45		45	45		45		45	shig
A118	1429HMET118							Yes		45		42.15		45	45		45	45		45	45		45		45
A119	1429HMET119							Yes	shigETECEAECEPEC	45		23.62	shig	45	20.03	ETEC	33.71	45	EAEC	45	26.16	EPEC	45		45	shigETECEAECEPEC
A120	1429HMET120							Yes	shig	45		28.94	shig	45	45		45	45		45	45		45		45	shig
A121	1429HMET121							Yes	shig EPEC	45		28.55	shig	45	45		45	45		45	36.12	EPEC	45		45	shig EPEC
A122	1429HMET122							Yes	shig	45		32.1	shig	45	45		45	45		45	45		45		45	shig
A123	1429HMET123							Yes	shigETECEAEC	45		27.32	shig	45	30.67	ETEC	34.79	45	EAEC	45	45		45		45	shigETECEAEC
A124	1429HMET124							Yes	shigETEC EPEC	45		35.15	shig	30.32	45	ETEC	45	45		45	27.59	EPEC	45		45	shigETEC EPEC
A125	1429HMET125							Yes	shig EPEC	45		23.8	shig	45	45		45	45		26.77	25.56	EPEC	45		45	shig EPEC
A126	1429HMET126							Yes	shig	45		35.08	shig	45	45		45	45		45	45		45		45	shig
A127	1429HMET127							Yes	shig	45		30.99	shig	45	45		21.68	25.45		45	45		41.85		45	shig
A128	1429HMET128							Yes	shig	45		23.48	shig	45	45		45	45		45	45		45		45	shig
A129	1429HMET129							Yes	shigETEC	45		31.56	shig	45	28.98	ETEC	23.92	45		45	45		45		45	shigETEC
A132	1429HMET132							Yes		45		45		45	45		45	45		45	45		45		45
A133	1429HMET133							Yes	shig	45		25.63	shig	45	38.02		19.2	24.61		45	45		45		45	shig
A134	1429HMET134							Yes	shig EPEC	45		27.03	shig	45	45		45	25.96		45	23.53	EPEC	45		45	shig EPEC
A137	1429HMET137							Yes	shig EPEC	45		28.82	shig	45	45		45	45		29.88	28.09	EPEC	45		45	shig EPEC
A138	1429HMET138							Yes	shigETEC	45		25.22	shig	45	20.52	ETEC	45	45		45	45		45		45	shigETEC
A139	1429HMET139							Yes	shig	45		28.43	shig	45	45		34.86	45		45	45		45		45	shig
A140	1429HMET140							Yes	salmshig	29.88	salm	30.25	shig	45	45		45	45		45	45		38.98		45	salmshig
A141	1429HMET141							Yes	shig EPEC	45		24.95	shig	45	45		45	27.48		24.87	22.86	EPEC	45		45	shig EPEC	Yes	7.5 X 105
A143	1429HMET143							Yes	shig	45		27.45	shig	45	45		32.59	45		45	45		45		45	shig
A146	1429HMET146							Yes		45		45		45	45		45	45		45	45		45		45
A147	1429HMET147							Yes	shig EPEC	45		26.98	shig	45	45		35.59	45		45	27.08	EPEC	45		45	shig EPEC
A148	1429HMET148							Yes	shig	45		27.71	shig	45	45		45	36.6		45	45		45		45	shig
A149	1429HMET149							Yes	shig	45		30.32	shig	45	45		45	45		45	45		39.49		45	shig
A151	1429HMET151							Yes	shig	45		24.24	shig	45	45		28.64	40.84		45	45		45		45	shig	Yes	1.25 X 105
A152	1429HMET152							Yes	shig	45		31.54	shig	45	45		45	45		45	45		44.2		45	shig
A153	1429HMET153							Yes	shig	45		19.62	shig	45	45		45	45		45	45		45		45	shig
A156	1429HMET156							Yes	shigETECEPEC	45		28.05	shig	25.97	24.29	ETEC	45	45		33.2	28.63	EPEC	45		45	shigETECEPEC
A157	1429HMET157							Yes	shigETECEPEC	45		26.08	shig	45	23.91	ETEC	45	45		45	26.55	EPEC	45		45	shigETECEPEC	Yes	27.5 X 105
A162	1429HMET162							Yes	shigETECEPEC	45		28.55	shig	45	24.3	ETEC	28.43	38.78		30.5	29.65	EPEC	45		45	shigETECEPEC
A163	1429HMET163							Yes	shigETECEPEC	45		24.62	shig	45	25.7	ETEC	45	45		27.93	25.93	EPEC	45		45	shigETECEPEC
A164	1429HMET164							Yes	shig EPEC	45		24.44	shig	45	45		23.85	45		45	29.63	EPEC	45		45	shig EPEC
A166	1429HMET166							Yes	shig	45		28.98	shig	45	37.31		45	43.2		45	45		45		45	shig
A167	1429HMET167							Yes	shig	45		30.63	shig	45	45		45	45		45	45		39.51		45	shig
A168	1429HMET168							Yes	shigETECEPEC	45		29.3	shig	28.77	24.61	ETEC	29.97	40.05		29.91	25.44	EPEC	45		45	shigETECEPEC
A171	1429HMET171							Yes	shigETECEPEC	45		35.54	shig	45	35.91	ETEC	45	45		25.68	22.17	EPEC	45		45	shigETECEPEC
A173	1429HMET173							Yes	shigETEC	45		34.51	shig	45	36.44	ETEC	45	25.89		45	45		45		45	shigETEC
A174	1429HMET174							Yes	shig	45		27.49	shig	45	45		45	40.1		45	45		45		45	shig
A177	1429HMET177							Yes	shig EPEC	45		27.04	shig	45	37.34		27.55	45		30.88	25.52	EPEC	45		45	shig EPEC
A178	1429HMET178							Yes	shig	45		28.41	shig	45	45		45	45		45	45		39.87		45	shig
A179	1429HMET179							Yes	shig EPEC	45		29.59	shig	45	45		45	45		45	34.89	EPEC	45		45	shig EPEC
A181	1429HMET181							Yes		45		45		45	45		45	45		45	45		45		45
A182	1429HMET182							Yes	shig EPEC	45		28.31	shig	45	45		45	45		39.89	23.7	EPEC	45		45	shig EPEC
A183	1429HMET183							Yes		45		45		45	45		38.85	45		45	45		45		45
A184	1429HMET184							Yes	shig	45		31.12	shig	45	45		25.81	38.78		45	45		45		45	shig
A187	1429HMET187							Yes	shig	45		25.24	shig	45	45		45	35.2		45	45		45		45	shig	Yes	1020 X 105
A188	1429HMET188							Yes	shig	45		25.66	shig	45	45		45	45		45	45		45		45	shig
A189	1429HMET189							Yes	shig	45		30.55	shig	45	45		45	45		45	45		45		45	shig
A190	1429HMET190							Yes	shigETEC	45		31.35	shig	45	33.14	ETEC	45	26.54		45	45		45		45	shigETEC
A191	1429HMET191							Yes	shigETEC	45		34.29	shig	45	35.34	ETEC	28.51	25.76		45	45		45		45	shigETEC
A193	1429HMET193							Yes	salmshigETEC	28.99	salm	31.07	shig	45	26.43	ETEC	45	45		45	45		45		45	salmshigETEC
A196	1429HMET196							Yes	shig	45		26.54	shig	45	45		45	45		45	45		45		45	shig
A197	1429HMET197							Yes		45		45		45	45		45	45		45	45		45		45
A198	1429HMET198							Yes	shigETEC	45		24.12	shig	45	25.55	ETEC	45	45		45	45		45		45	shigETEC
A199	1429HMET199							Yes	shig	45		29.89	shig	45	45		45	45		45	45		45		45	shig
A200	1429HMET200							Yes	shigETEC	45		30.52	shig	45	33.2	ETEC	22.49	28.98		45	45		45		45	shigETEC
A201	1429HMET201							Yes	shig	45		35.36	shig	45	45		45	45		45	45		45		45	shig
A202	1429HMET202							Yes	ETEC	45		45		45	35.8	ETEC	45	45		45	45		45		45	ETEC	Yes	1210 X 105
A203	1429HMET203							Yes	shig EPEC	45		26.33	shig	45	45		45	45		45	28.98	EPEC	45		45	shig EPEC	Yes	260 X 105
A204	1429HMET204							Yes	shig EPEC	45		28.75	shig	45	45		19.47	25.38		25.15	25.56	EPEC	45		45	shig EPEC
A205	1429HMET205							Yes	shigETEC	45		25.55	shig	45	20.41	ETEC	23.8	21.48		45	45		45		45	shigETEC
A206	1429HMET206							Yes	shigETEC	45		27.08	shig	45	33.51	ETEC	45	45		45	45		45		45	shigETEC
A207	1429HMET207							Yes	shigETEC	45		30.58	shig	22.07	45	ETEC	45	36.88		45	45		45		45	shigETEC	Yes	17.95 X 105
A208	1429HMET208							Yes	shig	45		26.25	shig	45	37.1		45	45		45	45		45		45	shig	No	0
A209	1429HMET209							Yes	shigETEC	45		32.69	shig	45	36.4	ETEC	45	30.98		45	45		38.91		45	shigETEC	Yes	350 X 105
A210	1429HMET210							Yes	shigETEC	45		29.18	shig	45	18.99	ETEC	45	45		45	45		45		45	shigETEC
A212	1429HMET212							Yes	shig EPEC	45		22.16	shig	45	45		33.79	45		45	27.33	EPEC	45		45	shig EPEC	Yes	150 X 105
A215	1429HMET215							Yes	shig EPEC	45		33.19	shig	45	45		36.8	45		25.94	22.06	EPEC	45		45	shig EPEC	Yes	1310 X 105
A219	1429HMET219							Yes	salmshig	27.83	salm	29.44	shig	45	45		45	45		45	45		45		45	salmshig
A220	1429HMET220							Yes	shigETEC	45		23.48	shig	25.89	21.96	ETEC	24.3	37.9		45	45		45		45	shigETEC
A223	1429HMET223							Yes	shig EPEC	45		27.63	shig	45	45		30.93	36.94		45	30.48	EPEC	45		45	shig EPEC
A224	1429HMET224							Yes	shigETEC	45		18.41	shig	25.57	13.73	ETEC	28.51	45		45	45		40.21		45	shigETEC
A225	1429HMET225							Yes	EPEC	45		45		45	45		45	45		45	29.68	EPEC	45		45	EPEC	Yes	360 X 105
A226	1429HMET226							Yes	shigETEC	45		34.52	shig	45	30.24	ETEC	30.31	24.84		45	45		41.74		45	shigETEC
A227	1429HMET227							Yes	shig EPEC	45		25.77	shig	45	45		45	28.46		45	28.26	EPEC	45		45	shig EPEC
A228	1429HMET228							Yes	shigETEC	45		26.93	shig	45	33.15	ETEC	20.91	26.69		45	45		45		45	shigETEC
A230	1429HMET230							Yes		45		45		45	45		45	45		45	45		45		45
A231	1429HMET231							Yes	shig EPEC	45		28.93	shig	45	45		23.77	30.26		45	30.38	EPEC	45		45	shig EPEC	Yes	535 X 105
A232	1429HMET232							Yes	shigETECEPEC	45		26.28	shig	45	34.7	ETEC	45	27.46		22.98	23.26	EPEC	45		45	shigETECEPEC
A233	1429HMET233							Yes	salmshig	27.24	salm	26.83	shig	45	45		24.67	30.53		45	45		45		45	salmshig
A234	1429HMET234							Yes	shigETEC	45		29.62	shig	45	34.81	ETEC	45	45		45	45		45		45	shigETEC
A235	1429HMET235							Yes	salm EPEC	33.06	salm	45		45	39.97		35.78	31.94		45	35.87	EPEC	45		45	salm EPEC	Yes	35 X 105
A236	1429HMET236							Yes	ETECEPEC	45		45		45	36.8	ETEC	28.71	45		27.95	23.7	EPEC	45		45	ETECEPEC
A237	1429HMET237							Yes	shig EPEC	45		28.69	shig	45	38.02		45	45		45	31.84	EPEC	45		45	shig EPEC
A238	1429HMET238							Yes	shigETEC	45		33.56	shig	45	33.29	ETEC	45	45		45	45		45		45	shigETEC
A239	1429HMET239							Yes	shigETECEPEC	45		29.19	shig	45	22.97	ETEC	45	45		31.65	31.43	EPEC	45		45	shigETECEPEC
A240	1429HMET240							Yes	shig	45		22.68	shig	45	45		26.22	34.23		45	45		41.99		45	shig
A241	1429HMET241							Yes	shig	45		24.55	shig	45	45		28.61	33.38		45	45		45		45	shig
A242	1429HMET242							Yes	shig	45		27.53	shig	45	45		45	45		45	45		45		45	shig
A246	1429HMET246							Yes	EPEC	45		45		45	37.24		35.74	45		45	27.29	EPEC	45		45	EPEC	Yes	555 X 105
A247	1429HMET247							Yes	shig	45		23.65	shig	45	45		45	33.98		45	45		43.38		45	shig
A248	1429HMET248							Yes		45		45		45	45		45	45		45	45		45		45		Yes	630 X 105
A250	1429HMET250							Yes	shigETEC	45		32.47	shig	29.9	29.57	ETEC	45	45		45	45		45		45	shigETEC
A251	1429HMET251							Yes	shig EPEC	45		26.45	shig	45	45		34.45	45		45	33.65	EPEC	45		45	shig EPEC	Yes	460 X 105
A255	1429HMET255							Yes	salmshigETECEPEC	28.26	salm	30.39	shig	45	36.67	ETEC	45	31.65		45	23.3	EPEC	45		45	salmshigETECEPEC
A256	1429HMET256							Yes	salmshig EPEC	27.58	salm	31.16	shig	45	45		45	45		45	32.44	EPEC	45		45	salmshig EPEC
A257	1429HMET257							Yes	salmshigETECEPEC	24.24	salm	29.2	shig	45	35.63	ETEC	22.31	27.19		45	29.21	EPEC	42.94		45	salmshigETECEPEC
A258	1429HMET258							Yes	shig	45		30.42	shig	45	45		34.99	45		45	45		45		45	shig	Yes	410 X 105
A259	1429HMET259							Yes	salmshig	28.96	salm	31.03	shig	45	45		25.18	31.84		45	45		43.03		45	salmshig
A260	1429HMET260							Yes		45		45		45	45		45	45		45	45		45		45
A261	1429HMET261							Yes	shigETEC	45		30.39	shig	45	30.73	ETEC	45	45		45	45		39.29		45	shigETEC
A262	1429HMET262							Yes	shigETEC	45		26.62	shig	45	21.02	ETEC	45	45		45	45		45		45	shigETEC	Yes	305 X 105
A263	1429HMET263							Yes	shig EPEC	45		27.93	shig	45	45		45	45		45	28.63	EPEC	44.33		45	shig EPEC
A265	1429HMET265							Yes	shig	45		34.92	shig	45	45		45	45		45	45		45		45	shig	Yes	2500 X 105
A266	1429HMET266							Yes	shig	45		31.78	shig	45	45		45	45		45	45		45		45	shig
A267	1429HMET267							Yes		45		45		45	45		45	45		45	45		45		45		Yes	314.5 X 105
A268	1429HMET268							Yes	salmshigETEC	26.93	salm	29.26	shig	45	34.25	ETEC	45	42.47		45	45		45		45	salmshigETEC
A269	1429HMET269							Yes	shig	45		28.04	shig	45	45		45	45		45	45		45		45	shig
A271	1429HMET271							Yes	shig	45		30.78	shig	45	45		45	45		45	45		45		45	shig	Yes	2450 X 105
A272	1429HMET272							Yes		45		38.54		45	45		45	45		45	45		45		45
A273	1429HMET273							Yes	salmshig EPEC	28.2	salm	27.96	shig	45	45		27.25	36.37		45	32.87	EPEC	45		45	salmshig EPEC
A274	1429HMET274							Yes	shig EPEC	45		20.51	shig	45	45		45	24.39		45	26.72	EPEC	45		45	shig EPEC
A276	1429HMET276							Yes	shigETECEPEC	45		28.96	shig	45	22.7	ETEC	45	45		29.52	30.08	EPEC	45		45	shigETECEPEC	Yes	150 X 105
A277	1429HMET277							Yes		45		45		45	45		45	45		45	45		45		45		Yes	1210 X 105
A282	1429HMET282							Yes	salmshig EPEC	24.12	salm	29.59	shig	45	45		45	45		28.04	22.68	EPEC	45		45	salmshig EPEC
A283	1429HMET283							Yes	EPEC	45		45		45	45		45	45		45	35.61	EPEC	45		45	EPEC	No	55 X 103
A285	1429HMET285							Yes		45		45		45	45		45	45		45	45		45		45
A287	1429HMET287							Yes	shig	45		27.69	shig	45	45		45	45		45	45		45		45	shig
A288	1429HMET288							Yes	shigETECEPEC	45		28.93	shig	45	26.07	ETEC	23.5	45		45	24.36	EPEC	45		45	shigETECEPEC	No	15 X 103
A289	1429HMET289							Yes	salmshigETECEPEC	25.12	salm	24.28	shig	45	33.98	ETEC	33.36	45		45	28.71	EPEC	45		45	salmshigETECEPEC
A290	1429HMET290							Yes	shig EPEC	45		30.36	shig	45	45		45	45		45	24.69	EPEC	45		45	shig EPEC
A291	1429HMET291							Yes	salmshigETECEPEC	26.47	salm	27.75	shig	45	24.74	ETEC	28.21	35.48		31.75	31.58	EPEC	45		45	salmshigETECEPEC
A292	1429HMET292							Yes	shig	45		26.12	shig	45	45		30.59	37.42		45	45		45		45	shig
A295	1429HMET295							Yes	shig	45		33.34	shig	45	45		45	45		45	45		45		45	shig
A296	1429HMET296							Yes	shigETEC	45		32.07	shig	45	31.67	ETEC	27.83	45		45	45		45		45	shigETEC
A297	1429HMET297							Yes	shig	45		31.32	shig	45	45		45	45		45	45		45		45	shig	No	0
A298	1429HMET298							Yes	shig	45		29.81	shig	45	45		45	45		45	45		45		45	shig	No	0
A299	1429HMET299							Yes	ETEC	45		45		45	33.26	ETEC	27.47	34.16		45	45		40.96		45	ETEC	Yes	1585 X 105
A300	1429HMET300							Yes	shigETECEPEC	45		30.24	shig	28.66	23.56	ETEC	45	45		28.79	25.23	EPEC	45		45	shigETECEPEC
B1	1429HJRA001							Yes		45		45		45	45		45	45		45	45		45		45
B2	1429HJRA002							Yes	shigETEC	45		26.26	shig	45	34.13	ETEC	45	27.99		45	45		45		45	shigETEC
B3	1429HJRA003							Yes	shig	45		30.2	shig	45	45		45	45		45	45		45		45	shig
B4	1429HJRA004							Yes	shig	45		31.83	shig	45	45		45	45		45	45		45		45	shig
B8	1429HJRA008							Yes	shig EPEC	45		23.91	shig	45	45		37.56	45		30.65	27.55	EPEC	45		45	shig EPEC	Yes	7 X 105
B9	1429HJRA009							Yes	shigETEC	45		29.65	shig	45	36.42	ETEC	45	45		45	45		45		45	shigETEC
B10	1429HJRA010							Yes	shig EPEC	45		33.04	shig	45	45		36.91	34.67		45	34.83	EPEC	39.15		45	shig EPEC
B11	1429HJRA011							Yes	shig	45		33.96	shig	45	45		45	45		45	45		45		45	shig	Yes	59.5 X 105
B12	1429HJRA012							Yes	shigETEC	45		24.29	shig	45	28.22	ETEC	37.81	45		45	45		45		45	shigETEC	Yes	585 X 105
B13	1429HJRA013							Yes	shig EPEC	45		31.02	shig	45	45		31.96	39.13		45	29.9	EPEC	45		45	shig EPEC
B14	1429HJRA014							Yes		45		45		45	45		45	28.99		45	45		45		45
B16	1429HJRA016							Yes	shig	45		25.6	shig	45	45		45	45		45	45		45		45	shig
B17	1429HJRA017							Yes	shigETEC	45		30.05	shig	45	36.19	ETEC	45	45		45	45		45		45	shigETEC
B18	1429HJRA018							Yes	shig EPEC	45		23.68	shig	45	45		45	29.19		45	36.3	EPEC	45		45	shig EPEC
B19	1429HJRA019							Yes	shig	45		26.57	shig	45	45		45	45		45	45		42.98		45	shig
B20	1429HJRA020							Yes	shigETEC	45		32	shig	45	31.54	ETEC	23.87	45		45	45		39.47		45	shigETEC
B21	1429HJRA021							Yes	salmshigETEC	25.27	salm	26.51	shig	45	31.25	ETEC	45	45		45	45		45		45	salmshigETEC
B22	1429HJRA022							Yes	shig	45		22.38	shig	45	45		45	45		45	45		45		45	shig	Yes	1.515 X 105
B23	1429HJRA023							Yes		45		45		45	45		45	45		45	45		45		45
B24	1429HJRA024							Yes	shig	45		29.96	shig	45	45		45	45		45	45		42.74		45	shig
B25	1429HJRA025							Yes	shig EPEC	45		26.8	shig	45	45		45	45		29.02	25.6	EPEC	45		45	shig EPEC	Yes	2080 X 105
B26	1429HJRA026							Yes	shigETEC	45		28.25	shig	45	28.01	ETEC	45	45		45	45		45		45	shigETEC	Yes	17.5 X 105
B27	1429HJRA027							Yes	salm EPEC	26.96	salm	45		45	45		31.86	45		45	32.7	EPEC	45		45	salm EPEC
B28	1429HJRA028							Yes	shigETECEPEC	45		31.38	shig	45	32.78	ETEC	29.38	39.15		45	35.4	EPEC	45		45	shigETECEPEC	Yes	24 X 105
B29	1429HJRA029							Yes	shig	45		29.06	shig	45	45		45	45		45	45		45		45	shig	No	1.25 X 104
B30	1429HJRA030							Yes	shig EPEC	45		30.87	shig	45	45		45	45		45	32.79	EPEC	45		45	shig EPEC
B31	1429HJRA031							Yes	shigETEC	45		27.59	shig	45	31.21	ETEC	45	45		45	45		39.78		45	shigETEC
B32	1429HJRA032							Yes	salmshig	27.9	salm	26.62	shig	45	45		45	45		45	45		45		45	salmshig
B33	1429HJRA033							Yes	shig EPEC	45		26.4	shig	45	45		45	45		32.31	32.86	EPEC	45		45	shig EPEC
B34	1429HJRA034							Yes	shig	45		27.5	shig	45	45		34.65	41.24		45	45		45		45	shig
B35	1429HJRA035							Yes	shig	45		24.67	shig	45	45		45	45		45	45		45		45	shig
B36	1429HJRA036							Yes	shig	45		35.9	shig	45	45		46	45		45	45		45		45	shig
B37	1429HJRA037							Yes	salmshig	31.27	salm	34.56	shig	45	40.98		45	45		45	45		45		45	salmshig
B38	1429HJRA038							Yes	shigETECEPEC	45		31.56	shig	45	31.08	ETEC	45	45		45	34.4	EPEC	45		45	shigETECEPEC
B39	1429HJRA039							Yes	shig	45		28.48	shig	45	45		45	45		45	45		37.55		45	shig
B40	1429HJRA040							Yes	shig	45		27.87	shig	45	45		45	31.31		45	45		45		45	shig
B41	1429HJRA041							Yes	shig EPEC	45		21.64	shig	45	45		45	45		45	29.41	EPEC	45		45	shig EPEC
B42	1429HJRA042							Yes	shig EPEC	45		25.39	shig	45	45		45	45		45	28.93	EPEC	45		45	shig EPEC
B43	1429HJRA043							Yes	EPEC	45		45		45	45		45	45		45	26.62	EPEC	45		45	EPEC
B44	1429HJRA044							Yes	shig	45		34.67	shig	45	45		45	45		45	45		45		45	shig
B45	1429HJRA045							Yes	shig	45		29.46	shig	45	45		45	45		45	45		45		45	shig
B46	1429HJRA046							Yes	shigETECEPEC	45		29.37	shig	45	28.75	ETEC	45	31.68		45	27.93	EPEC	45		45	shigETECEPEC
B49	1429HJRA049							Yes	shig	45		27.85	shig	45	45		45	45		45	45		45		45	shig	Yes	15 X 105
B50	1429HJRA050							Yes	shig	45		29.19	shig	45	45		30.52	37.37		45	45		45		45	shig	Yes	26.3 X 105
B51	1429HJRA051							Yes	shigETECEPEC	45		34.51	shig	45	30.09	ETEC	45	28.7		45	36.49	EPEC	45		45	shigETECEPEC
B52	1429HJRA052							Yes	shigETEC	45		32.36	shig	45	36.12	ETEC	45	38.13		45	45		45		45	shigETEC
B53	1429HJRA053							Yes	shig	45		25.79	shig	45	45		37.49	45		45	45		45		45	shig
B55	1429HJRA055							Yes	shigETEC	45		35.18	shig	45	28.81	ETEC	21.37	25.58		45	45		45		45	shigETEC	Yes	25 X 105
B56	1429HJRA056							Yes	EPEC	45		45		45	45		45	45		45	29.96	EPEC	45		45	EPEC
B58	1429HJRA058							Yes	shigETEC	45		34.4	shig	45	34.51	ETEC	32.54	45		45	45		45		45	shigETEC
B59	1429HJRA059							Yes	shig EPEC	45		26.43	shig	45	45		37.61	45		25	23.53	EPEC	45		45	shig EPEC
B60	1429HJRA060							Yes	ETECEPEC	45		37.58		45	34.69	ETEC	45	45		29.8	25.21	EPEC	38.83		45	ETECEPEC
B61	1429HJRA061							Yes	shigETECEPEC	45		34.28	shig	30.77	30.96	ETEC	45	33.8		45	33.01	EPEC	45		45	shigETECEPEC
B62	1429HJRA062							Yes	salmshigETEC	26.92	salm	30.47	shig	45	26.41	ETEC	45	45		45	45		45		45	salmshigETEC
B63	1429HJRA063							Yes	shig	45		31.54	shig	45	45		45	45		45	45		45		45	shig	Yes	26.3 X 105
B64	1429HJRA064							Yes		45		45		45	45		31.33	45		45	45		45		45
B65	1429HJRA065							Yes	shigETEC	45		32.05	shig	45	30.69	ETEC	45	45		45	45		45		45	shigETEC	Yes	232 X 105
B66	1429HJRA066							Yes	shig	45		30.74	shig	45	45		45	45		45	45		45		45	shig
B67	1429HJRA067							Yes	ETEC	45		40.59		45	34.67	ETEC	45	45		45	45		45		45	ETEC
B68	1429HJRA068							Yes	shig EPEC	45		27.08	shig	45	45		45	45		30.28	25.7	EPEC	45		45	shig EPEC
B69	1429HJRA069							Yes	shigETECEPEC	45		29.9	shig	45	32.7	ETEC	39.24	45		35.04	34.5	EPEC	45		45	shigETECEPEC
B71	1429HJRA071							Yes	shigETEC	45		31.73	shig	45	29.27	ETEC	45	40.88		45	45		45		45	shigETEC
B73	1429HJRA073							Yes	salmshigETECEPEC	29.6	salm	35	shig	45	26.52	ETEC	31.47	31.08		28.02	22.84	EPEC	45		45	salmshigETECEPEC
B74	1429HJRA074							Yes	EPEC	45		37.88		45	45		28.52	45		30.98	26.08	EPEC	45		45	EPEC
B75	1429HJRA075							Yes	shig EPEC	45		30.1	shig	45	45		45	45		45	25.41	EPEC	45		45	shig EPEC
B76	1429HJRA076							Yes	shig	45		29.38	shig	45	41.02		45	42.57		45	45		45		45	shig	Yes	128 X 105
B77	1429HJRA077							Yes	ETEC	45		45		25.82	45	ETEC	45	45		45	45		45		45	ETEC	Yes	22 X 105
B78	1429HJRA078							Yes		45		38.16		45	45		45	45		45	45		45		45
B80	1429HJRA080							Yes	shig	45		33.72	shig	45	45		45	31.79		45	45		45		45	shig	Yes	59 X 105
B81	1429HJRA081							Yes		45		38		45	45		45	45		45	45		45		45
B82	1429HJRA082							Yes	EPEC	45		45		45	45		45	45		45	30.23	EPEC	45		45	EPEC
B84	1429HJRA084							Yes	shig EPEC	45		21.48	shig	45	45		26.09	45		45	26.67	EPEC	45		45	shig EPEC
B85	1429HJRA085							Yes	shig	45		31.88	shig	45	45		45	45		45	45		45		45	shig
B86	1429HJRA086							Yes	shig	45		28.91	shig	45	45		45	45		45	45		45		45	shig
B87	1429HJRA087							Yes	salm EPEC	28.68	salm	45		45	45		34.85	45		33.15	29.35	EPEC	45		45	salm EPEC	Yes	13 X 105
B88	1429HJRA088							Yes	shig	45		26.77	shig	45	45		45	45		45	45		45		45	shig
B89	1429HJRA089							Yes	shigETEC	45		26.13	shig	45	27.88	ETEC	45	45		45	45		45		45	shigETEC
B90	1429HJRA090							Yes	shig EPEC	45		29.41	shig	45	45		45	45		45	30.6	EPEC	45		45	shig EPEC
B92	1429HJRA092							Yes	shig	45		24.82	shig	45	45		35.11	45		45	45		45		45	shig
B93	1429HJRA093							Yes	shig	45		23.52	shig	45	45		45	45		45	45		40.8		45	shig
B96	1429HJRA096							Yes	shig	45		30.03	shig	45	45		45	45		45	45		45		45	shig
B97	1429HJRA097							Yes	shig	45		30.05	shig	45	45		45	45		45	45		40.36		45	shig	Yes	32.5 X 105
B98	1429HJRA098							Yes	shig EPEC	45		26.39	shig	45	45		45	45		45	28.82	EPEC	45		45	shig EPEC	Yes	22.5 X 105
B99	1429HJRA099							Yes		45		42.5		45	45		45	45		45	45		45		45
B100	1429HJRA100							Yes	shig	45		26.87	shig	45	45		45	45		45	45		45		45	shig
B101	1429HJRA101							Yes	shig	45		26.67	shig	45	45		45	45		45	45		45		45	shig
B103	1429HJRA103							Yes	shig	45		25.39	shig	45	45		45	45		45	45		45		45	shig
B105	1429HJRA105							Yes	shig EPEC	45		33.26	shig	45	40.01		45	45			45	EPEC	45			shig EPEC
B106	1429HJRA106							Yes	salmshig	33.87	salm	30.47	shig	45	45		45	45		45	45		45		45	salmshig
B107	1429HJRA107							Yes	shig	45		24.65	shig	45	45		29.24	41.46		45	45		40.82		45	shig
B108	1429HJRA108							Yes	shig	45		36.16	shig	45	45		45	45		45	45		45			shig
B109	1429HJRA109							Yes	shig	45		32.67	shig	45	45		33.73	45		45	45		45		45	shig
B110	1429HJRA110							Yes	shig EPEC	45		28.44	shig	45	45		23.78	45		45	23.06	EPEC	45		45	shig EPEC
B114	1429HJRA114							Yes	shig	45		28.3	shig	45	45		45	45		45	45		43.56		45	shig
B116	1429HJRA116							Yes		45		45		45	45		45	45		45	45		45		45
B118	1429HJRA118							Yes	EPEC	45		45		45	45		45	45		30.98	25.02	EPEC	45		45	EPEC
B119	1429HJRA119							Yes	shig EPEC	45		31.73	shig	45	45		45	45		45	35.12	EPEC	45		45	shig EPEC	Yes	25 X 105
B122	1429HJRA122							Yes	shig	45		33.33	shig	45	45		45	45		45	45		40.95		45	shig
B124	1429HJRA124							Yes	shig EPEC	45		28.53	shig	45	45		45	45		45	31.44	EPEC	45		45	shig EPEC
B125	1429HJRA125							Yes	shig	45		34.38	shig	45	45		45	45		45	45		45		45	shig
B126	1429HJRA126							Yes	shig	45		25.64	shig	45	45		27.93	34.01		45	45		42.39		45	shig
B130	1429HJRA130							Yes		45		38.06		45	45		45	45		45	45		45		45
B131	1429HJRA131							Yes	shigETECEPEC	45		33.16	shig	45	35.64	ETEC	24.79	30.76		30.85	27.26	EPEC	45		45	shigETECEPEC	No	3.5 X 103
B132	1429HJRA132							Yes	salm	32.87	salm	44.85		45	45		31.45	45		45	45		45		45	salm
B133	1429HJRA133							Yes	shigETECEPEC	45		28.84	shig	45	21.48	ETEC	29.28	31.13		29.39	26.3	EPEC	45		45	shigETECEPEC	Yes	7.05 X 105
B134	1429HJRA134							Yes	shig	45		29.73	shig	45	45		45	45		45	45		45		45	shig
B135	1429HJRA135							Yes	shig	45		27.68	shig	45	45		45	45		45	45		45		45	shig
B136	1429HJRA136							Yes	shigETECEPEC	45		29.12	shig	23.42	24.27	ETEC	33.97	37.03		45	30.36	EPEC	45		45	shigETECEPEC	Yes	13 X 105
B137	1429HJRA137							Yes	shig	45		26.19	shig	45	45		45	34.46		45	45		45		45	shig
B138	1429HJRA138							Yes	shigETEC	45		33.53	shig	45	33.82	ETEC	45	45		45	45		45		45	shigETEC
B139	1429HJRA139							Yes	shig EPEC	45		25.28	shig	45	45		45	45		45	26.57	EPEC	45		45	shig EPEC
B142	1429HJRA142							Yes		45		45		45	45		45	45		45	45		38.95		45
B143	1429HJRA143							Yes	shigETECEPEC	45		29.44	shig	45	31.47	ETEC	45	45		45	31.37	EPEC	45		45	shigETECEPEC
B144	1429HJRA144							Yes	shig	45		22.74	shig	45	45		45	45		45	45		45		45	shig
B145	1429HJRA145							Yes	shigETECEPEC	45		24.82	shig	20.88	20.21	ETEC	31.32	33.18		32.99	31.36	EPEC	39.59		45	shigETECEPEC	No	0
B147	1429HJRA147							Yes	shigETEC	45		26.57	shig	26.92	22.25	ETEC	45	45		45	45		40.75		45	shigETEC
B148	1429HJRA148							Yes	shig	45		25.15	shig	45	45		37.17	45		45	45		45		45	shig
B151	1429HJRA151							Yes	shigETECEPEC	45		29.36	shig	45	25.33	ETEC	45	39.11		26.96	23.69	EPEC	45		45	shigETECEPEC
B152	1429HJRA152							Yes	shig EPEC	45		27.92	shig	45	45		45	38.49		45	32.4	EPEC	45		45	shig EPEC
B153	1429HJRA153							Yes	shig EPEC	45		27.53	shig	45	45		45	45		45	34.08	EPEC	45		45	shig EPEC
B154	1429HJRA154							Yes	shig	45		30.13	shig	45	45		31.67	33.53		45	45		45		45	shig
B156	1429HJRA156							Yes	shig	45		27.26	shig	45	45		26.23	45		45	45		45		45	shig
B157	1429HJRA157							Yes	shig	45		33.17	shig	45	45		45	41.07		45	45		41.5		45	shig
B159	1429HJRA159							Yes	shig EPEC	45		31.19	shig	45	45		45	45		45	34.47	EPEC	45		45	shig EPEC
B162	1429HJRA162							Yes		45		45		45	38.03		45	23.13		45	45		45		45		No	2 X 103
B163	1429HJRA163							Yes	ETEC	45		37.98		45	32.94	ETEC	45	45		45	45		45		45	ETEC	No	8.75 X 104
B164	1429HJRA164							Yes	shigETECEPEC	45		31.53	shig	21.91	45	ETEC	45	45		45	28.69	EPEC	45		45	shigETECEPEC
B165	1429HJRA165							Yes	shig EPEC	45		29.86	shig	45	45		45	45		32.94	29.08	EPEC	45		45	shig EPEC
B167	1429HJRA167							Yes	salmshig	25.93	salm	32.22	shig	45	43.56		45	37.05		45	45		45		45	salmshig
B168	1429HJRA168							Yes	shig	45		27.87	shig	45	45		45	45		45	45		45		45	shig
B169	1429HJRA169							Yes	shig	45		33.13	shig	45	45		45	45		45	45		45		45	shig
B170	1429HJRA170							Yes	shig EPEC	45		36.73	shig	45	45		45	37.64		26.61	23.62	EPEC	38.23		45	shig EPEC	Yes	2.5 X 105
B171	1429HJRA171							Yes	shig	45		30.95	shig	45	45		31.4	45		45	45		45		45	shig
B172	1429HJRA172							Yes	shigETECEPEC	45		26.52	shig	45	33.35	ETEC	27.59	40.03		45	30.5	EPEC	45		45	shigETECEPEC
B173	1429HJRA173							Yes	EPEC	45		45		45	38.19		27.77	36.98		45	36.97	EPEC	45		45	EPEC	No	0
B175	1429HJRA175							Yes	shig	45		29.66	shig	45	45		26.01	29.06		45	45		45		45	shig
B178	1429HJRA178							Yes	shigETECEPEC	45		27.44	shig	31.89	31.82	ETEC	45	45		45	34.66	EPEC	45		45	shigETECEPEC
B179	1429HJRA179							Yes	shig	45		29.06	shig	45	45		36.41	45		45	45		45		45	shig
B181	1429HJRA181							Yes	salmshig EPEC	26.41	salm	21.62	shig	45	45		45	45		33.58	22.15	EPEC	45		45	salmshig EPEC
B182	1429HJRA182							Yes		45		45		45	45		45	45		45	45		45		45
B185	1429HJRA185							Yes	EPEC	45		45		45	45		45	45		45	31.97	EPEC	45		45	EPEC	Yes	2.305 X 105
B186	1429HJRA186							Yes	shig EPEC	45		31.88	shig	45	45		45	38.79		45	31.77	EPEC	45		45	shig EPEC	No	0
B187	1429HJRA187							Yes	ETEC	45		38.69		45	33.51	ETEC	45	45		45	45		45		45	ETEC
B188	1429HJRA188							Yes	shig EPEC	45		35.72	shig	45	45		23.47	40.41		26.28	26.12	EPEC	45		45	shig EPEC
B189	1429HJRA189							Yes	shigETECEPEC	45		27.4	shig	45	19.7	ETEC	45	45		45	27.3	EPEC	45		45	shigETECEPEC
B190	1429HJRA190							Yes	salmshig	28.22	salm	32.07	shig	45	45		36.19	45		45	45		45		45	salmshig
B191	1429HJRA191							Yes	shig	45		31.15	shig	45	45		45	45		45	45		45		45	shig
B192	1429HJRA192							Yes	salmshig	33.71	salm	35.68	shig	45	45		45	45		45	45		45		45	salmshig
B194	1429HJRA194							Yes	shigETEC	45		30.13	shig	45	33.35	ETEC	33.92	45		45	45		45		45	shigETEC
B195	1429HJRA195							Yes	shig EPEC	45		27.43	shig	45	45		45	34.47		45	27.14	EPEC	45		45	shig EPEC	No	45 X 103
B197	1429HJRA197							Yes	salmshig EPEC	30.11	salm	20.86	shig	45	45		45	26.6		24.15	21.07	EPEC	45		45	salmshig EPEC	No	32.5 X 103
B198	1429HJRA198							Yes	shig EPEC	45		31.25	shig	45	45		45	45		45	24.89	EPEC	45		45	shig EPEC	No	77.5 X 103
B199	1429HJRA199							Yes	shigETECEPEC	45		27.26	shig	45	25.48	ETEC	37.07	45		45	29.34	EPEC	45		45	shigETECEPEC
B202	1429HJRA202							Yes	shig EPEC	45		31.98	shig	45	45		45	45		45	36.04	EPEC	45		45	shig EPEC	No	3.15 X 104
B203	1429HJRA203							Yes	shig	45		30.88	shig	45	45		45	45		45	45		45		45	shig
B204	1429HJRA204							Yes	shigETEC	45		28.77	shig	45	26.92	ETEC	45	45		45	45		45		45	shigETEC
B205	1429HJRA205							Yes	shig	45		29.97	shig	45	45		45	45		45	45		45		45	shig
B206	1429HJRA206							Yes	shigETEC	45		30.03	shig	45	24.99	ETEC	45	35.89		45	45		45		45	shigETEC
B207	1429HJRA207							Yes	shig EPEC	45		31.15	shig	45	45		45	45		45	33.64	EPEC	45		45	shig EPEC
B208	1429HJRA208							Yes	shigETEC	45		29.96	shig	23.27	45	ETEC	26.92	34.85		45	45		45			shigETEC
B209	1429HJRA209							Yes	EPEC	45		45		45	37.89		30.39	26.77		27.33	27.38	EPEC	45		45	EPEC
B211	1429HJRA211							Yes	shigETECEPEC	45		32.95	shig	45	28.38	ETEC	33.18	45		33.17	29.96	EPEC	45		45	shigETECEPEC
B213	1429HJRA213							Yes	shig	45		31.6	shig	45	45		32.55	45		45	45		45		45	shig
B214	1429HJRA214							Yes	shigETECEPEC	45		28.57	shig	45	33.67	ETEC	45	45		45	30.2	EPEC	39.21		45	shigETECEPEC
B215	1429HJRA215							Yes	shig	45		33.56	shig	45	45		45	45		45	45		45		45	shig
B216	1429HJRA216							Yes	shig	45		31.21	shig	45	45		29.98	29.65		45	45		45		45	shig
B217	1429HJRA217							Yes	shigETECEPEC	45		27.31	shig	26.12	24.96	ETEC	22.7	36.36		26.94	26.33	EPEC	45		45	shigETECEPEC
B218	1429HJRA218							Yes	shigETECEPEC	45		30.66	shig	45	28.36	ETEC	45	39.84		45	31.62	EPEC	40.14		45	shigETECEPEC
B219	1429HJRA219							Yes	shigETECEPEC	45		34.75	shig	45	35.53	ETEC	45	45		45	32.06	EPEC	45		45	shigETECEPEC
B220	1429HJRA220							Yes	shig	45		33.97	shig	45	45		45	45		45	45		45		45	shig	Yes	10 X 105
B221	1429HJRA221							Yes	EPEC	45		45		45	45		27.74	35.17		22.04	18.73	EPEC	45		45	EPEC	No	6.5 X 104
B225	1429HJRA225							Yes	shig	45		32.94	shig	45	45		45	45		45	45		45		45	shig
B226	1429HJRA226							Yes		45		45		45	45		45	45		45	45		45		45
B229	1429HJRA229							Yes		45		45		45	45		45	45		45	45		42.59		45
B230	1429HJRA230							Yes	shigETEC	45		27.54	shig	45	20.48	ETEC	45	45		45	45		45		45	shigETEC
B231	1429HJRA231							Yes	EPEC	45		45		45	45		30	36.95		32.46	32.04	EPEC	45		45	EPEC
B232	1429HJRA232							Yes	salm ETEC	23.86	salm	45		45	33.78	ETEC	34.17	45		45	45		45		45	salm ETEC
B233	1429HJRA233							Yes	shig EPEC	45		25.7	shig	45	45		25.55	34.39		45	28.14	EPEC	45		45	shig EPEC
B234	1429HJRA234							Yes		45		37.54		45	45		45	45		45	45		45		45
B235	1429HJRA235							Yes	shig	45		35.27	shig	45	45		45	35.77		45	45		45		45	shig
B236	1429HJRA236							Yes	shig EPEC	45		27.94	shig	45	45		17.55	21.57		25.96	24.66	EPEC	45		45	shig EPEC
B238	1429HJRA238							Yes	salmshigETEC	24.87	salm	25.66	shig	45	21.83	ETEC	45	45		45	45		45		45	salmshigETEC
B239	1429HJRA239							Yes	shig	45		14.5	shig	45	45		45	45		45	45		45		45	shig	Yes	61.5 X 105
B241	1429HJRA241							Yes		45		45		45	45		45	45		45	45		45		45		Yes	9.05 X 105
B242	1429HJRA242							Yes	shig	45		27.08	shig	45	45		33.9	45		45	45		45		45	shig
B244	1429HJRA244							Yes	shigETECEPEC	45		22.08	shig	45	16.82	ETEC	45	26.39		23.87	24.44	EPEC	45		45	shigETECEPEC
B245	1429HJRA245							Yes	salmshigETECEPEC	27.71	salm	26.56	shig	45	34.98	ETEC	29.74	45		45	29.98	EPEC	45		45	salmshigETECEPEC
B246	1429HJRA246							Yes	salmshigETECEPEC	34.29	salm	27.68	shig	45	31.88	ETEC	24.24	32.78		25.15	25.38	EPEC	40.21		45	salmshigETECEPEC
B247	1429HJRA247							Yes	shigETEC	45		28.87	shig	45	33.35	ETEC	45	45		45	45		45		45	shigETEC
A6	1429HMET006							Yes	shig camp	45		35.91	shig	45	45		45	45		45	45		36.16	camp	45	shig camp
A19	1429HMET019							Yes	shigETECEAEC camp	45		33.88	shig	45	36.95	ETEC	36.56	45	EAEC	45	45		36.67	camp	45	shigETECEAEC camp
A22	1429HMET022							Yes	shigETEC camp	45		32.44	shig	45	36.03	ETEC	45	45		45	45		33.7	camp	45	shigETEC camp	Yes	117.5 X 105
A24	1429HMET024							Yes	shigETEC camp	45		32.75	shig	45	36.11	ETEC	45	45		45	45		36.39	camp	45	shigETEC camp	Yes	1.075 X 105
A28	1429HMET028							Yes	shigETEC EPECcamp	45		28.73	shig	45	32.67	ETEC	45	45		45	27.82	EPEC	33.2	camp	45	shigETEC EPECcamp
A30	1429HMET030							Yes	shig EAEC camp	45		31.51	shig	45	45		45	33.84	EAEC	45	45		32.23	camp	45	shig EAEC camp	No	5 X 102
A34	1429HMET034							Yes	shig EAECEPECcamp	45		29.6	shig	45	45		34.37	35.22	EAEC	31.57	32.5	EPEC	35.85	camp	45	shig EAECEPECcamp
A38	1429HMET038							Yes	shigETECEAEC camp	45		28.86	shig	27.79	25.52	ETEC	33.36	36.51	EAEC	45	45		32.57	camp	45	shigETECEAEC camp	Yes	250 X 105
A41	1429HMET041							Yes	shigETECEAECEPECcamp	45		24.53	shig	45	32.17	ETEC	32.08	33.23	EAEC	34.11	33.98	EPEC	31.54	camp	45	shigETECEAECEPECcamp
A48	1429HMET048							Yes	shig EAECEPECcamp	45		29.61	shig	45	45		38.94	30.33	EAEC	45	32.27	EPEC	33.86	camp	45	shig EAECEPECcamp
A58	1429HMET058							Yes	shig EAEC camp	45		20.9	shig	45	45		45	32.72	EAEC	45	45		33.68	camp	45	shig EAEC camp
A59	1429HMET059							Yes	shig camp	45		29.74	shig	45	45		45	45		45	45		33.33	camp	45	shig camp	Yes	5.5 X 105
A68	1429HMET068							Yes	shig EAEC camp	45		29.99	shig	45	45		33.28	31.15	EAEC	45	45		34.17	camp	45	shig EAEC camp
A105	1429HMET105							Yes	shig EPECcamp	45		29.12	shig	45	45		45	45		44.83	24.26	EPEC	31.92	camp	45	shig EPECcamp	No	32.5 X 105
A108	1429HMET108							Yes	shigETECEAEC camp	45		29.31	shig	45	32.97	ETEC	31.73	45	EAEC	45	45		34.55	camp	45	shigETECEAEC camp	No	0
A111	1429HMET111							Yes	shigETEC EPECcamp	45		32.04	shig	45	34.62	ETEC	45	45		45	32.73	EPEC	35.56	camp	45	shigETEC EPECcamp
A131	1429HMET131							Yes	shig EPECcamp	45		33.3	shig	45	45		45	45		45	27.54	EPEC	29.68	camp	45	shig EPECcamp
A136	1429HMET136							Yes	salmshigETEC camp	29.6	salm	27.32	shig	45	22.75	ETEC	30.82	37.87		45	45		35.91	camp	45	salmshigETEC camp
A145	1429HMET145							Yes	shigETEC camp	45		31.56	shig	21.08	45	ETEC	36.86	45		45	45		33	camp	45	shigETEC camp
A154	1429HMET154							Yes	shig camp	45		26.59	shig	45	45		45	45		45	45		32.33	camp	45	shig camp
A155	1429HMET155							Yes	shig camp	45		29.52	shig	45	45		29.83	45		45	45		33.89	camp	45	shig camp
A158	1429HMET158							Yes	shig camp	45		31	shig	45	45		45	45		45	45		36.44	camp	45	shig camp
A160	1429HMET160							Yes	shig EPECcamp	45		26.67	shig	45	45		45	38.7		45	34.08	EPEC	33.02	camp	45	shig EPECcamp	Yes	36.5 X 105
A161	1429HMET161							Yes	shig EPECcamp	45		24.51	shig	45	45		45	45		45	25.27	EPEC	32.74	camp	45	shig EPECcamp
A172	1429HMET172							Yes	shig camp	45		28.61	shig	45	45		45	45		45	45		30.18	camp	45	shig camp	Yes	129.5 X 105
A176	1429HMET176							Yes	shig EPECcamp	45		28.38	shig	45	45		32.85	45		45	28.01	EPEC	34.13	camp	45	shig EPECcamp
A180	1429HMET180							Yes	camp	45		45		45	45		31.21	28		45	45		36.19	camp	45	camp	Yes	570 X 105
A194	1429HMET194							Yes	shig camp	45		30.2	shig	45	45		45	45		45	45		30.8	camp	45	shig camp
A195	1429HMET195							Yes	shig camp	45		27.34	shig	45	45		45	45		45	45		36.46	camp	45	shig camp
A217	1429HMET217							Yes	shig camp	45		32.32	shig	45	45		45	45		45	45		35.71	camp	45	shig camp
A218	1429HMET218							Yes	salmshigETECEPECcamp		salm		shig			ETEC						EPEC		camp		salmshigETECEPECcamp
A243	1429HMET243							Yes	shigETEC camp	45		26.55	shig	45	34.01	ETEC	26.41	36.07		45	45		36.08	camp	45	shigETEC camp	Yes	670 X 105
A244	1429HMET244							Yes	shigETEC camp	45		26.9	shig	19.39	21.76	ETEC	45	34.62		45	45		36.72	camp	45	shigETEC camp
A245	1429HMET245							Yes	shig EPECcamp	45		23.65	shig	45	45		27.98	28.95		45	29.66	EPEC	33.94	camp	45	shig EPECcamp
A249	1429HMET249							Yes	shigETECEPECcamp	45		31.99	shig	45	29.34	ETEC	32.22	45		45	29.54	EPEC	35.17	camp	45	shigETECEPECcamp
A264	1429HMET264							Yes	shig camp	45		28.74	shig	45	45		45	45		45	45		30.01	camp	45	shig camp	Yes	900 X 105
A270	1429HMET270							Yes	salm ETECEPECcamp	26.11	salm	45		45	34.64	ETEC	31.98	45		28.01	25.81	EPEC	36.88	camp	45	salm ETECEPECcamp
A275	1429HMET275							Yes	shig camp	45		25.18	shig	45	45		45	45		45	45		30.24	camp	45	shig camp	No	0
A278	1429HMET278							Yes	shigETECEPECcamp	45		20.6	shig	45	22.34	ETEC	22.95	27.02		45	30.26	EPEC	26.48	camp	45	shigETECEPECcamp
A279	1429HMET279							Yes	camp	45		45		45	45		45	45		45	45		31.18	camp	45	camp
A293	1429HMET293							Yes	camp	45		45		45	45		45	45		45	45		31.76	camp	45	camp
B6	1429HJRA006							Yes	shigETEC camp	45		20.46	shig	45	20.93	ETEC	45	45		45	45		26.82	camp	45	shigETEC camp	Yes	355 X 105
B47	1429HJRA047							Yes	shigETEC camp	45		29.66	shig	45	28.94	ETEC	37.86			45	45		32.96	camp	45	shigETEC camp
B48	1429HJRA048							Yes	shigETEC camp	45		25.01	shig	45	22	ETEC	45	39.06		45	45		27.42	camp	45	shigETEC camp	Yes	330 X 105
B94	1429HJRA094							Yes	shig camp	45		30.24	shig	45	45		45	45		45	45		30.25	camp	45	shig camp
B102	1429HJRA102							Yes	shig camp	45		31.06	shig	45	45		45	45		45	45		32.87	camp	45	shig camp
B113	1429HJRA113							Yes	shig camp	45		27.82	shig	45	45		45	45		45	45		34.63	camp	45	shig camp
B115	1429HJRA115							Yes	shig camp	45		32.16	shig	45	45		45	45		45	45		31.47	camp	45	shig camp	Yes	22.5 X 105
B117	1429HJRA117							Yes	shig camp	45		29.3	shig	45	45		22.7	45		45	45		34.42	camp	45	shig camp
B120	1429HJRA120							Yes	shig camp	45		26.5	shig	45	45		45	45		45	45		33.87	camp	45	shig camp
B127	1429HJRA127							Yes	shig camp	45		25.07	shig	45	45		45	45		45	45		32.85	camp	45	shig camp
B128	1429HJRA128							Yes	shig camp	45		31.29	shig	45	45		45	45		45	45		29.16	camp	45	shig camp
B166	1429HJRA166							Yes	shig camp	45		29.24	shig	45	45		45	45		45	45		30.35	camp	45	shig camp
B176	1429HJRA176							Yes	shig camp	45		26.38	shig	45	45		45	45		45	45		32.6	camp	45	shig camp	Yes	870 X 105
B177	1429HJRA177							Yes	shig camp	45		23.52	shig	45	45		45	45		45	45		29.96	camp	45	shig camp
B180	1429HJRA180							Yes	shig camp	45		26.86	shig	45	45		45	45		45	45		33.92	camp	45	shig camp
B183	1429HJRA183							Yes	shig EPECcamp	45		31.05	shig	45	45		45	44.13		25.53	25.31	EPEC	34.04	camp	45	shig EPECcamp	Yes	1375 X 105
B193	1429HJRA193							Yes	shig camp	45		25.56	shig	45	45		45	45		45	45		36.28	camp	45	shig camp
B200	1429HJRA200							Yes	EPECcamp	45		45		45	45		32.95	45		45	33.83	EPEC	33.26	camp	45	EPECcamp	Yes	680 X 105
B212	1429HJRA212							Yes	shig camp	45		29.7	shig	45	45		24.5	28.97		45	45		34.81	camp	45	shig camp
B224	1429HJRA224							Yes	salmshigETEC camp	25.06	salm	29.52	shig	45	30.58	ETEC	45	45		45	45		30.13	camp	45	salmshigETEC camp	Yes	130 X 105
B237	1429HJRA237							Yes	shig EPECcamp	45		26.67	shig	45	45		45	45		29.94	26.97	EPEC	35.75	camp	45	shig EPECcamp	Yes	280 X 105
B240	1429HJRA240							Yes	shigETECEPECcamp	45		36	shig	45	33.44	ETEC	45	39.84		28.52	24.71	EPEC	34.79	camp	45	shigETECEPECcamp	Yes	54 X 105
B243	1429HJRA243							Yes	shig camp	45		24.77	shig	45	45		45	45		45	45		36.98	camp	45	shig camp
																											0

## Sheet: Summary
Controls	C	264
Moderately stunted	MS	104
Severley stunted	SS	96
		464
Salmonella spp.
Étiquettes de lignes	C	C %	MS	MS %	SS	SS %	MS+SS	MS+SS%	(vide)	Total général	Total général %
salm neg	243	0.920455	99	0.951923	84	0.875	183	0.915		426	0.918103
salm pos	21	0.0795455	5	0.0520833	12	0.125	17	0.085		38	0.0818966
(vide)
Total général	264		104		96		200	1		464	1
Shigella spp.
Étiquettes de lignes	C	C %	MS	MS %	SS	SS %	MS+SS	MS+SS%	(vide)	Total général	Total général %
shig neg	51	0.193182	10	0.0961538	15	0.15625	25	0.125		76	0.163793
shig pos	213	0.806818	94	0.903846	81	0.84375	175	0.875		388	0.836207
(vide)
Total général	264		104		96		200	1		464	1
ETEC
Étiquettes de lignes	C	C %	MS	MS %	SS	SS %	MS+SS	MS+SS%	(vide)	Total général	Total général %	ETEC
estla neg	253	0.958333	98	0.942308	90	0.9375	188	0.94		441	0.950431
estla pos	11	0.0416667	6	0.0576923	6	0.0625	12	0.06		23	0.049569	23 carry estla
(vide)
Total général	264		104		96		200	1		464	1
Étiquettes de lignes	C	C %	MS	MS %	SS	SS %	MS+SS	MS+SS%	(vide)	Total général	Total général %
eltB neg	185	0.700758	62	0.596154	65	0.677083	127	0.635		312	0.672414
eltB pos	79	0.299242	42	0.403846	31	0.322917	73	0.365		152	0.327586	152 carry eltB
(vide)
Total général	264		104		96		200	1		464
												14 carry the 2 genes
EPEC
Étiquettes de lignes	C	C %	MS	MS %	SS	SS %	MS+SS	MS+SS%	(vide)	Total général	Total général %	EPEC
bfpA neg	229	0.867424	92	0.884615	78	0.8125	170	0.85		399	0.859914
bfpA pos	35	0.132576	12	0.115385	18	0.1875	30	0.15		65	0.140086	65 carry bfpA
(vide)
Total général	264		104		96		200	1		464	1
Étiquettes de lignes	C	C %	MS	MS %	SS	SS %	MS+SS	MS+SS%	(vide)	Total général	Total général %
eae neg	165	0.625	66	0.634615	61	0.635417	127	0.635		292	0.62931
eae pos	99	0.375	38	0.365385	35	0.364583	73	0.365		172	0.37069	172 carry eae
(vide)
Total général	264		104		96		200	1		464	1
												63 carry the 2 genes
EAEC
Étiquettes de lignes	C	C %	MS	MS %	SS	SS %	MS+SS	MS+SS%	(vide)	Total général	Total général %	EAEC
aggR neg	182	0.689394	75	0.721154	68	0.708333	143	0.715		325	0.700431
aggR pos	82	0.310606	29	0.278846	28	0.291667	57	0.285		139	0.299569	139 carry aggR		s
(vide)
Total général	264		104		96		200	1		464	1
Étiquettes de lignes	C	C %	MS	MS %	SS	SS %	MS+SS	MS+SS%	(vide)	Total général	Total général %
aaiC neg	217	0.82197	77	0.740385	74	0.770833	151	0.755		368	0.793103
aaiC pos	47	0.17803	27	0.259615	22	0.229167	49	0.245		96	0.206897	96 carry aaiC
(vide)
Total général	264		104		96		200	1		464	1
												58 carry the 2 genes
Campylobacter
Étiquettes de lignes	C	C %	MS	MS %	SS	SS %	MS+SS	MS+SS%	(vide)	Total général	Total général %
camp neg	226	0.856061	92	0.884615	83	0.864583	175	0.875		410	0.883621
camp pos	38	0.143939	12	0.115385	13	0.135417	25	0.125		63	0.135776
(vide)										280
Total général	264		104		96		200	1		464

## Sheet: SIBO
#	id	Age	Sex	Nuritional status	Diarrheoa	ATCD Diarrheoa	ATB	Feces collected	Salmonella spp. ompC (HEX)	salm	Shigella spp. ipaH (HEX)	shig	ETEC estIa (FAM)	estla	ETEC eltB (FAM)	eltB	ETEC	eslta & eltB	EAEC aggR (FAM)	aggR	EAEC aaiC (FAM)	aaiC	EAEC	aggR & aaiC	EPEC bfpA(HEX)	bfpA	EPEC eae (FAM)	eae	EPEC	bfpA & eae	Campylobacter coli/jejuni cadF (HEX)	Camp	CTA (FAM)	Vibrio cholerae	Concatenate	Absence of pathogens	SIBO	UFC/ml value 10exp		Toux	Nez bouché	Nez coule	Dyspnée	Frissons	manifest autres (caries)
A3	1429HMET003			SS				Yes	45		45		45		33.05	eltB	ETEC		32.93	aggR	45		EAEC		45		38.97				45		45		ETECEAEC		Yes	58 X 105	5800000
A5	1429HMET005			MS				Yes	45		25.87	shig	45		45				23.43	aggR	30.99	aaiC	EAEC	2genes	45		30.83	eae	EPEC		45		45		shig EAECEPEC		No	3.35 X 104	335000
A11	1429HMET011			SS				Yes	45		22.86	shig	45		29.13	eltB	ETEC		45		40.75				45		45				45		45		shigETEC		Yes	43 X 105	4300000
A12	1429HMET012			SS				Yes	45		45		45		45				45		45				45		45				45		45			No pathogens detected	Yes	30 X 105	3000000
A15	1429HMET015			SS				Yes	45		34.2	shig	45		45				34.71	aggR	45		EAEC		45		45				44.97		45		shig EAEC		Yes	67 X 105	6700000
A20	1429HMET020			MS				Yes	45		45		45		45				45		42.1				38.78		36.9	eae	EPEC		45		45		EPEC		Yes	8.1 X 105	810000
A22	1429HMET022			MS				Yes	45		32.44	shig	45		36.03	eltB	ETEC		45		45				45		45				33.7	camp	45		shigETEC camp		Yes	13.5 X 105	1350000
A27	1429HMET027			SS				Yes	29	salm	27.92	shig	45		45				45		45				45		45				42.61		45		salmshig		Yes	12.55 X 105	1255000
A35	1429HMET035			SS				Yes	45		31.38	shig	45		27.76	eltB	ETEC		34.34	aggR	38.71		EAEC		45		45				38.07		45		shigETECEAEC		Yes	16.5 X 105	1650000
A45	1429HMET045			MS				Yes	45		30.68	shig	45		45				45		36.92	aaiC	EAEC		45		31.44	eae	EPEC		45		45		shig EAECEPEC		Yes	315 X 105	315000
A46	1429HMET046			SS				Yes	45		45		45		45				45		45				45		45				45		45			No pathogens detected	Yes	16.5 X 105	1650000
A52	1429HMET052			SS				Yes	45		21.24	shig	45		45				45		30.72	aaiC	EAEC		32.97	bfpA	29.78	eae	EPEC	2genes	37.87		45		shig EAECEPEC		Yes	156 X 105	15600000
A62	1429HMET062			MS				Yes	45		28.32	shig	45		45				45		45				45		45				45		45		shig		Yes	12 X 105	1200000
A66	1429HMET066			MS				Yes	45		29.84	shig	45		45				45		32.14	aaiC	EAEC		45		45				45		45		shig EAEC		Yes	1.07 X 105	107000
A71	1429HMET071			MS				Yes	45		32.71	shig	45		37.99				45		45				38.09		35.59	eae	EPEC		45		45		shig EPEC		Yes	1.37 X 105	137000
A76	1429HMET076			MS				Yes	45		33.89	shig	45		45				45		45				45		36.4	eae	EPEC		45		45		shig EPEC		No	3.75 X 104	37500
A101	1429HMET101			MS				Yes	45		27.92	shig	45		34.67	eltB	ETEC		20.4	aggR	31.06	aaiC	EAEC	2genes	45		45				45		45		shigETECEAEC		Yes	15.5 X 105	1550000
A102	1429HMET102			SS				Yes	45		30.24	shig	45		29.77	eltB	ETEC		45		45				45		33.88	eae	EPEC		45		46		shigETEC EPEC		Yes	21 X 105	2100000
A114	1429HMET114			MS				Yes	45		27.38	shig	45		29.18	eltB	ETEC		45		45				45		45				45		45		shigETEC		Yes	72 X 105	7200000
A124	1429HMET124			MS				Yes	45		35.15	shig	30.32	estla	45		ETEC		45		45				45		27.59	eae	EPEC		45		45		shigETEC EPEC		Yes	41 X 105	4100000
A128	1429HMET128			MS				Yes	45		23.48	shig	45		45				45		45				45		45				45		45		shig		No	1.8 X 103	1800
A134	1429HMET134			SS				Yes	45		27.03	shig	45		45				45		25.96	aaiC			45		23.53	eae	EPEC		45		45		shig EPEC		No	0	0
A136	1429HMET136			SS				Yes	29.6	salm	27.32	shig	45		22.75	eltB	ETEC		30.82	aggR	37.87				45		45				35.91	camp	45		salmshigETEC camp		Yes	116.2 X 105	11620000
A137	1429HMET137			MS				Yes	45		28.82	shig	45		45				45		45				29.88	bfpA	28.09	eae	EPEC	2genes	45		45		shig EPEC		Yes	889 X 105	88900000
A139	1429HMET139			SS				Yes	45		28.43	shig	45		45				34.86	aggR	45				45		45				45		45		shig		Yes	5.1 X 105	510000
A140	1429HMET140			MS				Yes	29.88	salm	30.25	shig	45		45				45		45				45		45				38.98		45		salmshig		Yes	52 X 105	5200000
A143	1429HMET143			SS				Yes	45		27.45	shig	45		45				32.59	aggR	45				45		45				45		45		shig		No	12.5 X 103	12500
A154	1429HMET154			MS				Yes	45		26.59	shig	45		45				45		45				45		45				32.33	camp	45		shig camp		Yes	61.5 X 105	6150000
A158	1429HMET158			SS				Yes	45		31	shig	45		45				45		45				45		45				36.44	camp	45		shig camp		Yes	28 X 105	2800000
A184	1429HMET184			SS				Yes	45		31.12	shig	45		45				25.81	aggR	38.78				45		45				45		45		shig		Yes	7.5 X 105	750000
A190	1429HMET190			MS				Yes	45		31.35	shig	45		33.14	eltB	ETEC		45		26.54	aaiC			45		45				45		45		shigETEC		Yes	1.25 X 105	125000
A194	1429HMET194			SS				Yes	45		30.2	shig	45		45				45		45				45		45				30.8	camp	45		shig camp		Yes	27.5 X 105	2750000
A223	1429HMET223			MS				Yes	45		27.63	shig	45		45				30.93	aggR	36.94	aaiC		2genes	45		30.48	eae	EPEC		45		45		shig EPEC		Yes	1210 X 105	121000000
A224	1429HMET224			SS				Yes	45		18.41	shig	25.57	estla	13.73	eltB	ETEC	2genes	28.51	aggR	45				45		45				40.21		45		shigETEC		Yes	260 X 105	26000000
A228	1429HMET228			MS				Yes	45		26.93	shig	45		33.15	eltB	ETEC		20.91	aggR	26.69	aaiC		2genes	45		45				45		45		shigETEC		Yes	17.95 X 105	1795000
A230	1429HMET230			MS				Yes	45		45		45		45				45		45				45		45				45		45			No pathogens detected	Yes	350 X 105	35000000
A232	1429HMET232			MS				Yes	45		26.28	shig	45		34.7	eltB	ETEC		45		27.46	aaiC			22.98	bfpA	23.26	eae	EPEC	2genes	45		45		shigETECEPEC		Yes	150 X 105	15000000
A233	1429HMET233			MS				Yes	27.24	salm	26.83	shig	45		45				24.67	aggR	30.53	aaiC		2genes	45		45				45		45		salmshig		Yes	1310 X 105	131000000
A238	1429HMET238			MS				Yes	45		33.56	shig	45		33.29	eltB	ETEC		45		45				45		45				45		45		shigETEC		Yes	360 X 105	36000000
A243	1429HMET243			SS				Yes	45		26.55	shig	45		34.01	eltB	ETEC		26.41	aggR	36.07	aaiC		2genes	45		45				36.08	camp	45		shigETEC camp		Yes	535 X 105	53500000
A247	1429HMET247			SS				Yes	45		23.65	shig	45		45				45		33.98	aaiC			45		45				43.38		45		shig		Yes	35 X 105	3500000
A255	1429HMET255			SS				Yes	28.26	salm	30.39	shig	45		36.67	eltB	ETEC		45		31.65	aaiC			45		23.3	eae	EPEC		45		45		salmshigETECEPEC		Yes	555 X 105	55500000
A257	1429HMET257			SS				Yes	24.24	salm	29.2	shig	45		35.63	eltB	ETEC		22.31	aggR	27.19	aaiC		2genes	45		29.21	eae	EPEC		42.94		45		salmshigETECEPEC		Yes	630 X 105	63000000
A259	1429HMET259			SS				Yes	28.96	salm	31.03	shig	45		45				25.18	aggR	31.84	aaiC		2genes	45		45				43.03		45		salmshig		Yes	460 X 105	4600000
A263	1429HMET263			SS				Yes	45		27.93	shig	45		45				45		45				45		28.63	eae	EPEC		44.33		45		shig EPEC		Yes	410 X 105	41000000
A267	1429HMET267			SS				Yes	45		45		45		45				45		45				45		45				45		45			No pathogens detected	Yes	305 X 105	30500000
A269	1429HMET269			SS				Yes	45		28.04	shig	45		45				45		45				45		45				45		45		shig		Yes	2500 X 105	250000000
A271	1429HMET271			SS				Yes	45		30.78	shig	45		45				45		45				45		45				45		45		shig		Yes	314.5 X 105	31450000
A274	1429HMET274			SS				Yes	45		20.51	shig	45		45				45		24.39	aaiC			45		26.72	eae	EPEC		45		45		shig EPEC		Yes	2450 X 105	245000000
A278	1429HMET278			SS				Yes	45		20.6	shig	45		22.34	eltB	ETEC		22.95	aggR	27.02	aaiC		2genes	45		30.26	eae	EPEC		26.48	camp	45		shigETECEPEC camp		Yes	150 X 105	15000000
A279	1429HMET279			SS				Yes	45		45		45		45				45		45				45		45				31.18	camp	45		camp	No pathogens detected	Yes	1210 X 105	121000000
A291	1429HMET291			MS				Yes	26.47	salm	27.75	shig	45		24.74	eltB	ETEC		28.21	aggR	35.48	aaiC		2genes	31.75	bfpA	31.58	eae	EPEC	2genes	45		45		salmshigETECEPEC		No	0	0
A292	1429HMET292			MS				Yes	45		26.12	shig	45		45				30.59	aggR	37.42				45		45				45		45		shig		No	0	0
A293	1429HMET293			SS				Yes	45		45		45		45				45		45				45		45				31.76	camp	45		camp	No pathogens detected	Yes	1585 X 105	158500000
A299	1429HMET299			SS				Yes	45		45		45		33.26	eltB	ETEC		27.47	aggR	34.16	aaiC		2genes	45		45				40.96		45		ETEC		Yes	7 X 105	700000
B2	1429HJRA002			MS				Yes	45		26.26	shig	45		34.13	eltB	ETEC		45		27.99	aaiC			45		45				45		45		shigETEC		Yes	59.5 X 105	595000
B3	1429HJRA003			MS				Yes	45		30.2	shig	45		45				45		45				45		45				45		45		shig		Yes	585 X 105	58500000
B12	1429HJRA012			MS				Yes	45		24.29	shig	45		28.22	eltB	ETEC		37.81		45				45		45				45		45		shigETEC		Yes	1.515 X 105	151500
B16	1429HJRA016			SS				Yes	45		25.6	shig	45		45				45		45				45		45				45		45		shig		Yes	17.5 X 105	1750000
B18	1429HJRA018			SS				Yes	45		23.68	shig	45		45				45		29.19	aaiC			45		36.3	eae	EPEC		45		45		shig EPEC		Yes	24 X 105	2400000
B19	1429HJRA019			MS				Yes	45		26.57	shig	45		45				45		45				45		45				42.98		45		shig		No	1.25 X 104	12500
B26	1429HJRA026			SS				Yes	45		28.25	shig	45		28.01	eltB	ETEC		45		45				45		45				45		45		shigETEC		Yes	232 X 105	23200000
B37	1429HJRA037			SS				Yes	31.27	salm	34.56	shig	45		40.98				45		45				45		45				45		45		salmshig		Yes	15 X 105	1500000
B38	1429HJRA038			MS				Yes	45		31.56	shig	45		31.08	eltB	ETEC		45		45				45		34.4	eae	EPEC		45		45		shigETECEPEC		Yes	26.3 X 105	2630000
B42	1429HJRA042			SS				Yes	45		25.39	shig	45		45				45		45				45		28.93	eae	EPEC		45		45		shig EPEC		Yes	25 X 105	2500000
B49	1429HJRA049			SS				Yes	45		27.85	shig	45		45				45		45				45		45				45		45		shig		Yes	26.3 X 105	2630000
B51	1429HJRA051			MS				Yes	45		34.51	shig	45		30.09	eltB	ETEC		45		28.7	aaiC			45		36.49	eae	EPEC		45		45		shigETECEPEC		Yes	232 X 105	23200000
B60	1429HJRA060			SS				Yes	45		37.58		45		34.69	eltB	ETEC		45		45				29.8	bfpA	25.21	eae	EPEC	2genes	38.83		45		ETECEPEC		Yes	128 X 105	12800000
B61	1429HJRA061			SS				Yes	45		34.28	shig	30.77	estla	30.96	eltB	ETEC	2genes	45		33.8	aaiC			45		33.01	eae	EPEC		45		45		shigETECEPEC		Yes	22 X 105	2200000
B63	1429HJRA063			MS				Yes	45		31.54	shig	45		45				45		45				45		45				45		45		shig		Yes	59 X 105	5900000
B69	1429HJRA069			SS				Yes	45		29.9	shig	45		32.7	eltB	ETEC		39.24		45				35.04	bfpA	34.5	eae	EPEC	2genes	45		45		shigETECEPEC		Yes	13 X 105	1300000
B76	1429HJRA076			MS				Yes	45		29.38	shig	45		41.02				45		42.57				45		45				45		45		shig		Yes	32.5 X 105	3250000
B77	1429HJRA077			MS				Yes	45		45		25.82	estla	45		ETEC		45		45				45		45				45		45		ETEC		Yes	22.5 X 105	2250000
B97	1429HJRA097			SS				Yes	45		30.05	shig	45		45				45		45				45		45				40.36		45		shig		No	3.5 X 103	3500
B99	1429HJRA099			SS				Yes	45		42.5		45		45				45		45				45		45				45		45			No pathogens detected	Yes	7.05 X 105	705000
B102	1429HJRA102			MS				Yes	45		31.06	shig	45		45				45		45				45		45				32.87	camp	45		shig camp		Yes	13 X 105	1300000
B109	1429HJRA109			SS				Yes	45		32.67	shig	45		45				33.73	aggR	45				45		45				45		45		shig		No	0	0
B119	1429HJRA119			MS				Yes	45		31.73	shig	45		45				45		45				45		35.12	eae	EPEC		45		45		shig EPEC		No	2 X 103	2000
B120	1429HJRA120			MS				Yes	45		26.5	shig	45		45				45		45				45		45				33.87	camp	45		shig camp		No	8.75 X 104	87500
B126	1429HJRA126			MS				Yes	45		25.64	shig	45		45				27.93	aggR	34.01	aaiC		2genes	45		45				42.39		45		shig		Yes	2.5 X 105	250000
B135	1429HJRA135			SS				Yes	45		27.68	shig	45		45				45		45				45		45				45		45		shig		Yes	2.305 X 105	230500
B136	1429HJRA136			SS				Yes	45		29.12	shig	23.42	estla	24.27	eltB	ETEC	2genes	33.97	aggR	37.03				45		30.36	eae	EPEC		45		45		shigETECEPEC		No	0	0
B144	1429HJRA144			SS				Yes	45		22.74	shig	45		45				45		45				45		45				45		45		shig		No	45 X 103	45000
B145	1429HJRA145			MS				Yes	45		24.82	shig	20.88	estla	20.21	eltB	ETEC	2genes	31.32	aggR	33.18	aaiC		2genes	32.99	bfpA	31.36	eae	EPEC	2genes	39.59		45		shigETECEPEC		No	32.5 X 103	32500
B148	1429HJRA148			MS				Yes	45		25.15	shig	45		45				37.17		45				45		45				45		45		shig		No	3.15 X 104	31500
B164	1429HJRA164			SS				Yes	45		31.53	shig	21.91	estla	45		ETEC		45		45				45		28.69	eae	EPEC		45		45		shigETECEPEC		Yes	10 X 105	1000000
B165	1429HJRA165			SS				Yes	45		29.86	shig	45		45				45		45				32.94	bfpA	29.08	eae	EPEC	2genes	45		45		shig EPEC		No	6.5 X 104	65000
B177	1429HJRA177			SS				Yes	45		23.52	shig	45		45				45		45				45		45				29.96	camp	45		shig camp		Yes	61.5 X 105	6150000
B178	1429HJRA178			SS				Yes	45		27.44	shig	31.89	estla	31.82	eltB	ETEC	2genes	45		45				45		34.66	eae	EPEC		45		45		shigETECEPEC		Yes	9.05 X 105	905000
B186	1429HJRA186			MS				Yes	45		31.88	shig	45		45				45		38.79				45		31.77	eae	EPEC		45		45		shig EPEC		Yes	117.5 X 105	11750000
B187	1429HJRA187			MS				Yes	45		38.69		45		33.51	eltB	ETEC		45		45				45		45				45		45		ETEC		Yes	1.075 X 105	107500
B189	1429HJRA189			MS				Yes	45		27.4	shig	45		19.7	eltB	ETEC		45		45				45		27.3	eae	EPEC		45		45		shigETECEPEC		No	5 X 102	500
B191	1429HJRA191			MS				Yes	45		31.15	shig	45		45				45		45				45		45				45		45		shig		Yes	250 X 105	25000000
B195	1429HJRA195			MS				Yes	45		27.43	shig	45		45				45		34.47	aaiC			45		27.14	eae	EPEC		45		45		shig EPEC		Yes	5.5 X 105	550000
B197	1429HJRA197			SS				Yes	30.11	salm	20.86	shig	45		45				45		26.6	aaiC			24.15	bfpA	21.07	eae	EPEC	2genes	45		45		salmshig EPEC		No	32.5 X 103	32500
B198	1429HJRA198			SS				Yes	45		31.25	shig	45		45				45		45				45		24.89	eae	EPEC		45		45		shig EPEC		No	0	0
B206	1429HJRA206			MS				Yes	45		30.03	shig	45		24.99	eltB	ETEC		45		35.89	aaiC			45		45				45		45		shigETEC		Yes	36.5 X 105	3650000
B208	1429HJRA208			MS				Yes	45		29.96	shig	23.27	estla	45		ETEC		26.92	aggR	34.85	aaiC		2genes	45		45				45				shigETEC		Yes	129.5 X 105	12950000
B215	1429HJRA215			SS				Yes	45		33.56	shig	45		45				45		45				45		45				45		45		shig		Yes	670 X 105	67000000
B219	1429HJRA219			MS				Yes	45		34.75	shig	45		35.53	eltB	ETEC		45		45				45		32.06	eae	EPEC		45		45		shigETECEPEC		Yes	900 X 105	90000000
B221	1429HJRA221			MS				Yes	45		45		45		45				27.74	aggR	35.17	aaiC		2genes	22.04	bfpA	18.73	eae	EPEC	2genes	45		45		EPEC		No	0	0
B225	1429HJRA225			SS				Yes	45		32.94	shig	45		45				45		45				45		45				45		45		shig		Yes	355 X 105	35500000
B231	1429HJRA231			SS				Yes	45		45		45		45				30	aggR	36.95	aaiC		2genes	32.46	bfpA	32.04	eae	EPEC	2genes	45		45		EPEC		Yes	22.5 X 105	2250000
B237	1429HJRA237			SS				Yes	45		26.67	shig	45		45				45		45				29.94	bfpA	26.97	eae	EPEC	2genes	35.75	camp	45		shig EPECcamp		Yes	870 X 105	87000000
B240	1429HJRA240			SS				Yes	45		36	shig	45		33.44	eltB	ETEC		45		39.84				28.52	bfpA	24.71	eae	EPEC	2genes	34.79	camp	45		shigETECEPECcamp		Yes	1375 X 105	137500000
B242	1429HJRA242			SS				Yes	45		27.08	shig	45		45				33.9	aggR	45				45		45				45		45		shig		Yes	680 X 105	68000000
B244	1429HJRA244			SS				Yes	45		22.08	shig	45		16.82	eltB	ETEC		45		26.39	aaiC			23.87	bfpA	24.44	eae	EPEC	2genes	45		45		shigETECEPEC		Yes	130 X 105	13000000
B245	1429HJRA245			MS				Yes	27.71	salm	26.56	shig	45		34.98	eltB	ETEC		29.74	aggR	45				45		29.98	eae	EPEC		45		45		salmshigETECEPEC		Yes	280 X 105	28000000
B246	1429HJRA246			SS				Yes	34.29	salm	27.68	shig	45		31.88	eltB	ETEC		24.24	aggR	32.78	aaiC		2genes	25.15	bfpA	25.38	eae	EPEC	2genes	40.21		45		salmshigETECEPEC		Yes	54 X 105	5400000

## Sheet: Synth SIBO
IDENTIFIANT	CFU/ml		SIBO	Nut Status	CFU/ml
HMET 003	5800000		Yes	SS	0
HMET 005	335000		No	MS	0		CFU values	N
HMET 011	4300000		No	SS	0		0	7
HMET 012	3000000		Yes	SS	0		102<cfu<105	9
HMET 015	6700000		Yes	SS	0		105<cfu<106	29
HMET 020	810000		Yes	MS	0		106<cfu<107	29
HMET 022	135000		Yes	MS	0		107<cfu<108	28
HMET 027	1255000		Yes	SS	500		Cfu>=108	7
HMET 035	165000		Yes	SS	1250			109
HMET 045	31500000		Yes	MS	1800
HMET 046	165000		Yes	SS	2000
HMET 052	15600000		Yes	SS	3250
HMET 062	1200000		Yes	MS	3250
HMET 066	1070000		Yes	MS	3500
HMET 071	1370000		Yes	MS	45000
HMET 076	375000		No	MS	65000
HMET 101	155000		Yes	MS	116200
HMET 102	2100000		Yes	SS	117500
HMET 114	7200000		Yes	MS	125000
HMET 124	4100000		Yes	MS	129500
HMET128	1800		No	MS	135000
HMET 134	0		No	SS	155000
HMET 136	116200		Yes	SS	165000
HMET137	88900000		Yes	MS	165000
HMET 139	510000		Yes	SS	175000
HMET 140	5200000		Yes	MS	225000
HMET 143	1250		No	SS	225000
HMET 154	615000		Yes	MS	250000
HMET 158	2800000		Yes	SS	263000
HMET 184	750000		Yes	SS	263000
HMET 190	1250000		Yes	MS	275000
HMET 194	275000		Yes	SS	315000
HMET 223	121000000		Yes	MS	325000
HMET 224	26000000		Yes	SS	335000
HMET228	1795000		Yes	MS	365000
HMET 230	35000000		Yes	MS	375000
HMET232	15000000		Yes	MS	510000
HMET 233	131000000		Yes	MS	550000
HMET 238	36000000		Yes	MS	595000
HMET243	53500000		Yes	SS	615000
HMET 247	3500000		Yes	SS	615000
HMET255	55500000		Yes	SS	700000
HMET257	63000000		Yes	SS	750000
HMET259	46000000		Yes	SS	810000
HMET263	41000000		Yes	SS	875000
HMET267	30500000		Yes	SS	1000000
HMET269	250000000		Yes	SS	1070000
HMET271	3145000		Yes	SS	1200000
HMET274	245000000		Yes	SS	1250000
HMET278	15000000		Yes	SS	1255000
HMET279	121000000		Yes	SS	1300000
HMET291	0		No	MS	1300000
HMET292	0		No	MS	1370000
HMET293	158500000		Yes	SS	1500000
HMET299	700000		Yes	SS	1795000
HJRA 002	595000		Yes	MS	2100000
HJRA 003	58500000		Yes	MS	2200000
HJRA 012	15150000		Yes	MS	2400000
HJRA 016	175000		Yes	SS	2500000
HJRA 019	125000		No	MS	2800000
HJRA 018	2400000		Yes	SS	3000000
HJRA 026	23200000		Yes	SS	23200000
HJRA 037	1500000		Yes	SS	3145000
HJRA038	263000		Yes	MS	3500000
HJRA042	2500000		Yes	SS	4100000
HJRA049	263000		Yes	SS	4300000
HJRA 051	23200000		Yes	MS	5200000
HJRA 060	12800000		Yes	SS	5400000
HJRA 061	2200000		Yes	SS	5800000
HJRA 063	5900000		Yes	MS	5900000
HJRA 069	1300000		Yes	SS	6700000
HJRA 076	325000		Yes	MS	7050000
HJRA 077	225000		Yes	MS	7200000
HJRA 097	3500		No	SS	9050000
HJRA 099	7050000		Yes	SS	10750000
HJRA 102	1300000		Yes	MS	12800000
HJRA 109	0		No	SS	13000000
HJRA 119	2000		No	MS	15000000
HJRA 120	875000		No	MS	15000000
HJRA 126	250000		Yes	MS	15150000
HJRA 135	23050000		Yes	SS	15600000
HJRA 136	0		No	SS	23050000
HJRA 144	45000		No	SS	23200000
HJRA 145	3250		No	MS	25000000
HJRA 148	315000		No	MS	26000000
HJRA 164	1000000		Yes	SS	28000000
HJRA 165	65000		No	SS	30500000
HJRA 177	615000		Yes	SS	31500000
HJRA 178	9050000		Yes	SS	35000000
HJRA 186	117500		Yes	SS	35500000
HJRA 187	10750000		Yes	MS	36000000
HJRA 189	500		No	MS	41000000
HJRA191	25000000		Yes	MS	46000000
HJRA 195	550000		Yes	MS	53500000
HJRA 197	3250		No	SS	55500000
HJRA 198	0		No	SS	58500000
HJRA 206	365000		Yes	MS	63000000
HJRA 208	129500		Yes	MS	67000000
HJRA215	67000000		Yes	SS	68000000
HJRA219	90000000		Yes	MS	87000000
HJRA 221	0		No	MS	88900000
HJRA225	35500000		Yes	SS	90000000
HJRA231	225000		Yes	SS	121000000
HJRA237	87000000		Yes	SS	121000000
HJRA240	137500000		Yes	SS	131000000
HJRA 242	68000000		Yes	SS	137500000
HJRA244	13000000		Yes	SS	158500000
HJRA245	28000000		Yes	MS	245000000
HJRA246	5400000		Yes	SS	250000000
			SS	61
			MS	48

## Sheet: SIBO quant
#	id	Age	Sex	Nuritional status	Diarrheoa	ATCD Diarrheoa	ATB	Feces collected	Salmonella spp. ompC (HEX)	salm	Shigella spp. ipaH (HEX)	shig	ETEC estIa (FAM)	estla	ETEC eltB (FAM)	eltB	ETEC	eslta & eltB	EAEC aggR (FAM)	aggR	EAEC aaiC (FAM)	aaiC	EAEC	aggR & aaiC	EPEC bfpA(HEX)	bfpA	EPEC eae (FAM)	eae	EPEC	bfpA & eae	Campylobacter coli/jejuni cadF (HEX)	Camp	CTA (FAM)	Vibrio cholerae	Concatenate		Absence of pathogens	SIBO	UFC/ml value 10exp	UFC/ml value	Nuritional status	Toux	Nez bouché	Nez coule	Dyspnée	Frissons	manifest autres (caries)
A134	1429HMET134			SS				Yes	45		27.03	shig	45		45				45		25.96	aaiC			45		23.53	eae	EPEC		45		45		shig EPEC	salmshig		No	0	0	SS
A291	1429HMET291			MS				Yes	26.47	salm	27.75	shig	45		24.74	eltB	ETEC		28.21	aggR	35.48	aaiC		2genes	31.75	bfpA	31.58	eae	EPEC	2genes	45		45		salmshigETECEPEC	salmshig		No	0	0	MS
A292	1429HMET292			MS				Yes	45		26.12	shig	45		45				30.59	aggR	37.42				45		45				45		45		shig	salmshig		No	0	0	MS
B109	1429HJRA109			SS				Yes	45		32.67	shig	45		45				33.73	aggR	45				45		45				45		45		shig	salmshig		No	0	0	SS
B136	1429HJRA136			SS				Yes	45		29.12	shig	23.42	estla	24.27	eltB	ETEC	2genes	33.97	aggR	37.03				45		30.36	eae	EPEC		45		45		shigETECEPEC			No	0	0	SS
B198	1429HJRA198			SS				Yes	45		31.25	shig	45		45				45		45				45		24.89	eae	EPEC		45		45		shig EPEC			No	0	0	SS
B221	1429HJRA221			MS				Yes	45		45		45		45				27.74	aggR	35.17	aaiC		2genes	22.04	bfpA	18.73	eae	EPEC	2genes	45		45		EPEC			No	0	0	MS
B189	1429HJRA189			MS				Yes	45		27.4	shig	45		19.7	eltB	ETEC		45		45				45		27.3	eae	EPEC		45		45		shigETECEPEC			No	5 X 102	500	MS
A128	1429HMET128			MS				Yes	45		23.48	shig	45		45				45		45				45		45				45		45		shig			No	1.8 X 103	1800	MS
B119	1429HJRA119			MS				Yes	45		31.73	shig	45		45				45		45				45		35.12	eae	EPEC		45		45		shig EPEC			No	2 X 103	2000	MS
B97	1429HJRA097			SS				Yes	45		30.05	shig	45		45				45		45				45		45				40.36		45		shig			No	3.5 X 103	3500	SS
A143	1429HMET143			SS				Yes	45		27.45	shig	45		45				32.59	aggR	45				45		45				45		45		shig			No	12.5 X 103	12500	SS
B19	1429HJRA019			MS				Yes	45		26.57	shig	45		45				45		45				45		45				42.98		45		shig			No	1.25 X 104	12500	MS
B148	1429HJRA148			MS				Yes	45		25.15	shig	45		45				37.17		45				45		45				45		45		shig			No	3.15 X 104	31500	MS
B145	1429HJRA145			MS				Yes	45		24.82	shig	20.88	estla	20.21	eltB	ETEC	2genes	31.32	aggR	33.18	aaiC		2genes	32.99	bfpA	31.36	eae	EPEC	2genes	39.59		45		shigETECEPEC			No	32.5 X 103	32500	MS
B197	1429HJRA197			SS				Yes	30.11	salm	20.86	shig	45		45				45		26.6	aaiC			24.15	bfpA	21.07	eae	EPEC	2genes	45		45		salmshig EPEC			No	32.5 X 103	32500	SS
A76	1429HMET076			MS				Yes	45		33.89	shig	45		45				45		45				45		36.4	eae	EPEC		45		45		shig EPEC			No	3.75 X 104	37500	MS
B144	1429HJRA144			SS				Yes	45		22.74	shig	45		45				45		45				45		45				45		45		shig			No	45 X 103	45000	SS
B165	1429HJRA165			SS				Yes	45		29.86	shig	45		45				45		45				32.94	bfpA	29.08	eae	EPEC	2genes	45		45		shig EPEC			No	6.5 X 104	65000	SS
B120	1429HJRA120			MS				Yes	45		26.5	shig	45		45				45		45				45		45				33.87	camp	45		shigcamp			No	8.75 X 104	87500	MS
A66	1429HMET066			MS				Yes	45		29.84	shig	45		45				45		32.14	aaiC	EAEC		45		45				45		45		shig EAEC			Yes	1.07 X 105	107000	MS
B187	1429HJRA187			MS				Yes	45		38.69		45		33.51	eltB	ETEC		45		45				45		45				45		45		ETEC			Yes	1.075 X 105	107500	MS
A190	1429HMET190			MS				Yes	45		31.35	shig	45		33.14	eltB	ETEC		45		26.54	aaiC			45		45				45		45		shigETEC			Yes	1.25 X 105	125000	MS
A71	1429HMET071			MS				Yes	45		32.71	shig	45		37.99				45		45				38.09		35.59	eae	EPEC		45		45		shig EPEC			Yes	1.37 X 105	137000	MS
B12	1429HJRA012			MS				Yes	45		24.29	shig	45		28.22	eltB	ETEC		37.81		45				45		45				45		45		shigETEC			Yes	1.515 X 105	151500	MS
B135	1429HJRA135			SS				Yes	45		27.68	shig	45		45				45		45				45		45				45		45		shig			Yes	2.305 X 105	230500	SS
B126	1429HJRA126			MS				Yes	45		25.64	shig	45		45				27.93	aggR	34.01	aaiC		2genes	45		45				42.39		45		shig			Yes	2.5 X 105	250000	MS
A45	1429HMET045			MS				Yes	45		30.68	shig	45		45				45		36.92	aaiC	EAEC		45		31.44	eae	EPEC		45		45		shig EAECEPEC			Yes	315 X 105	315000	MS
A5	1429HMET005			MS				Yes	45		25.87	shig	45		45				23.43	aggR	30.99	aaiC	EAEC	2genes	45		30.83	eae	EPEC		45		45		shig EAECEPEC			No	3.35 X 104	335000	MS
A139	1429HMET139			SS				Yes	45		28.43	shig	45		45				34.86	aggR	45				45		45				45		45		shig			Yes	5.1 X 105	510000	SS
B195	1429HJRA195			MS				Yes	45		27.43	shig	45		45				45		34.47	aaiC			45		27.14	eae	EPEC		45		45		shig EPEC			Yes	5.5 X 105	550000	MS
B2	1429HJRA002			MS				Yes	45		26.26	shig	45		34.13	eltB	ETEC		45		27.99	aaiC			45		45				45		45		shigETEC			Yes	59.5 X 105	595000	MS
A299	1429HMET299			SS				Yes	45		45		45		33.26	eltB	ETEC		27.47	aggR	34.16	aaiC		2genes	45		45				40.96		45		ETEC			Yes	7 X 105	700000	SS
B99	1429HJRA099			SS				Yes	45		42.5		45		45				45		45				45		45				45		45				No pathogens detected	Yes	7.05 X 105	705000	SS
A184	1429HMET184			SS				Yes	45		31.12	shig	45		45				25.81	aggR	38.78				45		45				45		45		shig			Yes	7.5 X 105	750000	SS
A20	1429HMET020			MS				Yes	45		45		45		45				45		42.1				38.78		36.9	eae	EPEC		45		45		EPEC			Yes	8.1 X 105	810000	MS
B178	1429HJRA178			SS				Yes	45		27.44	shig	31.89	estla	31.82	eltB	ETEC	2genes	45		45				45		34.66	eae	EPEC		45		45		shigETECEPEC			Yes	9.05 X 105	905000	SS
B164	1429HJRA164			SS				Yes	45		31.53	shig	21.91	estla	45		ETEC		45		45				45		28.69	eae	EPEC		45		45		shigETECEPEC			Yes	10 X 105	1000000	SS
A62	1429HMET062			MS				Yes	45		28.32	shig	45		45				45		45				45		45				45		45		shig			Yes	12 X 105	1200000	MS
A27	1429HMET027			SS				Yes	29	salm	27.92	shig	45		45				45		45				45		45				42.61		45		salmshig			Yes	12.55 X 105	1255000	SS
B69	1429HJRA069			SS				Yes	45		29.9	shig	45		32.7	eltB	ETEC		39.24		45				35.04	bfpA	34.5	eae	EPEC	2genes	45		45		shigETECEPEC			Yes	13 X 105	1300000	SS
B102	1429HJRA102			MS				Yes	45		31.06	shig	45		45				45		45				45		45				32.87	camp	45		shigcamp			Yes	13 X 105	1300000	MS
A22	1429HMET022			MS				Yes	45		32.44	shig	45		36.03	eltB	ETEC		45		45				45		45				33.7	camp	45		shigETEC camp			Yes	13.5 X 105	1350000	MS
B37	1429HJRA037			SS				Yes	31.27	salm	34.56	shig	45		40.98				45		45				45		45				45		45		salmshig			Yes	15 X 105	1500000	SS
A101	1429HMET101			MS				Yes	45		27.92	shig	45		34.67	eltB	ETEC		20.4	aggR	31.06	aaiC	EAEC	2genes	45		45				45		45		shigETECEAEC			Yes	15.5 X 105	1550000	MS
A35	1429HMET035			SS				Yes	45		31.38	shig	45		27.76	eltB	ETEC		34.34	aggR	38.71		EAEC		45		45				38.07		45		shigETECEAEC			Yes	16.5 X 105	1650000	SS
A46	1429HMET046			SS				Yes	45		45		45		45				45		45				45		45				45		45				No pathogens detected	Yes	16.5 X 105	1650000	SS
B16	1429HJRA016			SS				Yes	45		25.6	shig	45		45				45		45				45		45				45		45		shig			Yes	17.5 X 105	1750000	SS
A228	1429HMET228			MS				Yes	45		26.93	shig	45		33.15	eltB	ETEC		20.91	aggR	26.69	aaiC		2genes	45		45				45		45		shigETEC			Yes	17.95 X 105	1795000	MS
A102	1429HMET102			SS				Yes	45		30.24	shig	45		29.77	eltB	ETEC		45		45				45		33.88	eae	EPEC		45		46		shigETEC EPEC			Yes	21 X 105	2100000	SS
B61	1429HJRA061			SS				Yes	45		34.28	shig	30.77	estla	30.96	eltB	ETEC	2genes	45		33.8	aaiC			45		33.01	eae	EPEC		45		45		shigETECEPEC			Yes	22 X 105	2200000	SS
B77	1429HJRA077			MS				Yes	45		45		25.82	estla	45		ETEC		45		45				45		45				45		45		ETEC			Yes	22.5 X 105	2250000	MS
B231	1429HJRA231			SS				Yes	45		45		45		45				30	aggR	36.95	aaiC		2genes	32.46	bfpA	32.04	eae	EPEC	2genes	45		45		EPEC			Yes	22.5 X 105	2250000	SS
B18	1429HJRA018			SS				Yes	45		23.68	shig	45		45				45		29.19	aaiC			45		36.3	eae	EPEC		45		45		shig EPEC			Yes	24 X 105	2400000	SS
B42	1429HJRA042			SS				Yes	45		25.39	shig	45		45				45		45				45		28.93	eae	EPEC		45		45		shig EPEC			Yes	25 X 105	2500000	SS
B38	1429HJRA038			MS				Yes	45		31.56	shig	45		31.08	eltB	ETEC		45		45				45		34.4	eae	EPEC		45		45		shigETECEPEC			Yes	26.3 X 105	2630000	MS
B49	1429HJRA049			SS				Yes	45		27.85	shig	45		45				45		45				45		45				45		45		shig			Yes	26.3 X 105	2630000	SS
A194	1429HMET194			SS				Yes	45		30.2	shig	45		45				45		45				45		45				30.8	camp	45		shigcamp			Yes	27.5 X 105	2750000	SS
A158	1429HMET158			SS				Yes	45		31	shig	45		45				45		45				45		45				36.44	camp	45		shigcamp			Yes	28 X 105	2800000	SS
A12	1429HMET012			SS				Yes	45		45		45		45				45		45				45		45				45		45				No pathogens detected	Yes	30 X 105	3000000	SS
B76	1429HJRA076			MS				Yes	45		29.38	shig	45		41.02				45		42.57				45		45				45		45		shig			Yes	32.5 X 105	3250000	MS
A247	1429HMET247			SS				Yes	45		23.65	shig	45		45				45		33.98	aaiC			45		45				43.38		45		shig			Yes	35 X 105	3500000	SS
B206	1429HJRA206			MS				Yes	45		30.03	shig	45		24.99	eltB	ETEC		45		35.89	aaiC			45		45				45		45		shigETEC			Yes	36.5 X 105	3650000	MS
A124	1429HMET124			MS				Yes	45		35.15	shig	30.32	estla	45		ETEC		45		45				45		27.59	eae	EPEC		45		45		shigETEC EPEC			Yes	41 X 105	4100000	MS
A11	1429HMET011			SS				Yes	45		22.86	shig	45		29.13	eltB	ETEC		45		40.75				45		45				45		45		shigETEC			Yes	43 X 105	4300000	SS
A259	1429HMET259			SS				Yes	28.96	salm	31.03	shig	45		45				25.18	aggR	31.84	aaiC		2genes	45		45				43.03		45		salmshig			Yes	460 X 105	4600000	SS
A140	1429HMET140			MS				Yes	29.88	salm	30.25	shig	45		45				45		45				45		45				38.98		45		salmshig			Yes	52 X 105	5200000	MS
B246	1429HJRA246			SS				Yes	34.29	salm	27.68	shig	45		31.88	eltB	ETEC		24.24	aggR	32.78	aaiC		2genes	25.15	bfpA	25.38	eae	EPEC	2genes	40.21		45		salmshigETECEPEC			Yes	54 X 105	5400000	SS
A3	1429HMET003			SS				Yes	45		45		45		33.05	eltB	ETEC		32.93	aggR	45		EAEC		45		38.97				45		45		ETECEAEC			Yes	58 X 105	5800000	SS
B63	1429HJRA063			MS				Yes	45		31.54	shig	45		45				45		45				45		45				45		45		shig			Yes	59 X 105	5900000	MS
A154	1429HMET154			MS				Yes	45		26.59	shig	45		45				45		45				45		45				32.33	camp	45		shigcamp			Yes	61.5 X 105	6150000	MS
B177	1429HJRA177			SS				Yes	45		23.52	shig	45		45				45		45				45		45				29.96	camp	45		shigcamp			Yes	61.5 X 105	6150000	SS
A15	1429HMET015			SS				Yes	45		34.2	shig	45		45				34.71	aggR	45		EAEC		45		45				44.97		45		shig EAEC			Yes	67 X 105	6700000	SS
A114	1429HMET114			MS				Yes	45		27.38	shig	45		29.18	eltB	ETEC		45		45				45		45				45		45		shigETEC			Yes	72 X 105	7200000	MS
A136	1429HMET136			SS				Yes	29.6	salm	27.32	shig	45		22.75	eltB	ETEC		30.82	aggR	37.87				45		45				35.91	camp	45		salmshigETEC camp			Yes	116.2 X 105	11620000	SS
B186	1429HJRA186			MS				Yes	45		31.88	shig	45		45				45		38.79				45		31.77	eae	EPEC		45		45		shig EPEC			Yes	117.5 X 105	11750000	MS
B60	1429HJRA060			SS				Yes	45		37.58		45		34.69	eltB	ETEC		45		45				29.8	bfpA	25.21	eae	EPEC	2genes	38.83		45		ETECEPEC			Yes	128 X 105	12800000	SS
B208	1429HJRA208			MS				Yes	45		29.96	shig	23.27	estla	45		ETEC		26.92	aggR	34.85	aaiC		2genes	45		45				45				shigETEC			Yes	129.5 X 105	12950000	MS
B244	1429HJRA244			SS				Yes	45		22.08	shig	45		16.82	eltB	ETEC		45		26.39	aaiC			23.87	bfpA	24.44	eae	EPEC	2genes	45		45		shigETECEPEC			Yes	130 X 105	13000000	SS
A232	1429HMET232			MS				Yes	45		26.28	shig	45		34.7	eltB	ETEC		45		27.46	aaiC			22.98	bfpA	23.26	eae	EPEC	2genes	45		45		shigETECEPEC			Yes	150 X 105	15000000	MS
A278	1429HMET278			SS				Yes	45		20.6	shig	45		22.34	eltB	ETEC		22.95	aggR	27.02	aaiC		2genes	45		30.26	eae	EPEC		26.48	camp	45		shigETECEPECcamp			Yes	150 X 105	15000000	SS
A52	1429HMET052			SS				Yes	45		21.24	shig	45		45				45		30.72	aaiC	EAEC		32.97	bfpA	29.78	eae	EPEC	2genes	37.87		45		shig EAECEPEC			Yes	156 X 105	15600000	SS
B26	1429HJRA026			SS				Yes	45		28.25	shig	45		28.01	eltB	ETEC		45		45				45		45				45		45		shigETEC			Yes	232 X 105	23200000	SS
B51	1429HJRA051			MS				Yes	45		34.51	shig	45		30.09	eltB	ETEC		45		28.7	aaiC			45		36.49	eae	EPEC		45		45		shigETECEPEC			Yes	232 X 105	23200000	MS
B191	1429HJRA191			MS				Yes	45		31.15	shig	45		45				45		45				45		45				45		45		shig			Yes	250 X 105	25000000	MS
A224	1429HMET224			SS				Yes	45		18.41	shig	25.57	estla	13.73	eltB	ETEC	2genes	28.51	aggR	45				45		45				40.21		45		shigETEC			Yes	260 X 105	26000000	SS
B245	1429HJRA245			MS				Yes	27.71	salm	26.56	shig	45		34.98	eltB	ETEC		29.74	aggR	45				45		29.98	eae	EPEC		45		45		salmshigETECEPEC			Yes	280 X 105	28000000	MS
A267	1429HMET267			SS				Yes	45		45		45		45				45		45				45		45				45		45				No pathogens detected	Yes	305 X 105	30500000	SS
A271	1429HMET271			SS				Yes	45		30.78	shig	45		45				45		45				45		45				45		45		shig			Yes	314.5 X 105	31450000	SS
A230	1429HMET230			MS				Yes	45		45		45		45				45		45				45		45				45		45				No pathogens detected	Yes	350 X 105	35000000	MS
B225	1429HJRA225			SS				Yes	45		32.94	shig	45		45				45		45				45		45				45		45		shig			Yes	355 X 105	35500000	SS
A238	1429HMET238			MS				Yes	45		33.56	shig	45		33.29	eltB	ETEC		45		45				45		45				45		45		shigETEC			Yes	360 X 105	36000000	MS
A263	1429HMET263			SS				Yes	45		27.93	shig	45		45				45		45				45		28.63	eae	EPEC		44.33		45		shig EPEC			Yes	410 X 105	41000000	SS
A243	1429HMET243			SS				Yes	45		26.55	shig	45		34.01	eltB	ETEC		26.41	aggR	36.07	aaiC		2genes	45		45				36.08	camp	45		shigETECcamp			Yes	535 X 105	53500000	SS
A255	1429HMET255			SS				Yes	28.26	salm	30.39	shig	45		36.67	eltB	ETEC		45		31.65	aaiC			45		23.3	eae	EPEC		45		45		salmshigETECEPEC			Yes	555 X 105	55500000	SS
B3	1429HJRA003			MS				Yes	45		30.2	shig	45		45				45		45				45		45				45		45		shig			Yes	585 X 105	58500000	MS
A257	1429HMET257			SS				Yes	24.24	salm	29.2	shig	45		35.63	eltB	ETEC		22.31	aggR	27.19	aaiC		2genes	45		29.21	eae	EPEC		42.94		45		salmshigETECEPEC			Yes	630 X 105	63000000	SS
B215	1429HJRA215			SS				Yes	45		33.56	shig	45		45				45		45				45		45				45		45		shig			Yes	670 X 105	67000000	SS
B242	1429HJRA242			SS				Yes	45		27.08	shig	45		45				33.9	aggR	45				45		45				45		45		shig			Yes	680 X 105	68000000	SS
B237	1429HJRA237			SS				Yes	45		26.67	shig	45		45				45		45				29.94	bfpA	26.97	eae	EPEC	2genes	35.75	camp	45		shig EPECcamp			Yes	870 X 105	87000000	SS
A137	1429HMET137			MS				Yes	45		28.82	shig	45		45				45		45				29.88	bfpA	28.09	eae	EPEC	2genes	45		45		shig EPEC			Yes	889 X 105	88900000	MS
B219	1429HJRA219			MS				Yes	45		34.75	shig	45		35.53	eltB	ETEC		45		45				45		32.06	eae	EPEC		45		45		shigETECEPEC			Yes	900 X 105	90000000	MS
A223	1429HMET223			MS				Yes	45		27.63	shig	45		45				30.93	aggR	36.94	aaiC		2genes	45		30.48	eae	EPEC		45		45		shig EPEC			Yes	1210 X 105	121000000	MS
A279	1429HMET279			SS				Yes	45		45		45		45				45		45				45		45				31.18	camp	45		camp		No pathogens detected	Yes	1210 X 105	121000000	SS
A233	1429HMET233			MS				Yes	27.24	salm	26.83	shig	45		45				24.67	aggR	30.53	aaiC		2genes	45		45				45		45		salmshig			Yes	1310 X 105	131000000	MS
B240	1429HJRA240			SS				Yes	45		36	shig	45		33.44	eltB	ETEC		45		39.84				28.52	bfpA	24.71	eae	EPEC	2genes	34.79	camp	45		shigETECEPECcamp			Yes	1375 X 105	137500000	SS
A293	1429HMET293			SS				Yes	45		45		45		45				45		45				45		45				31.76	camp	45		camp		No pathogens detected	Yes	1585 X 105	158500000	SS
A274	1429HMET274			SS				Yes	45		20.51	shig	45		45				45		24.39	aaiC			45		26.72	eae	EPEC		45		45		shig EPEC			Yes	2450 X 105	245000000	SS
A269	1429HMET269			SS				Yes	45		28.04	shig	45		45				45		45				45		45				45		45		shig			Yes	2500 X 105	250000000	SS
