# Supplementary material for: High prevalence of small intestine bacteria overgrowth and asymptomatic carriage of enteric pathogens in stunted children in Antananarivo, Madagascar
Source: PLoS Negl Trop Dis. 2022 May 9;16(5):e0009849. doi: 10.1371/journal.pntd.0009849 (PMC9119516; doi:10.1371/journal.pntd.0009849)
Supplement: S5 Table — (XLSX) [file pntd.0009849.s008.xlsx]

## Sheet: Sheet1
Isolates	Phylogenetic neighbor	dDDH (d0, in %)	C.I. (d0, in %)	dDDH (d4, in %)	C.I. (d4, in %)	dDDH (d6, in %)	C.I. (d6, in %)	G+C content difference (in %)	ANI	GGD	GGD range
HJRA178	Shigella flexneri ATCC 29903	94	[91.4 - 95.8]	99.1	[98.6 - 99.4]	96.5	[95.0 - 97.6]	0.17	99.86	99.00	[98.5 - 99.3]
HJRA178 S198.scfd	Shigella sonnei ATCC 29930	77.2	[73.2 - 80.7]	87.7	[85.1 - 89.8]	81.8	[78.5 - 84.8]	0.18	-	-	-
HJRA178 S198.scfd	Shigella boydii ATCC 8700	76.5	[72.6 - 80.1]	86.6	[84.0 - 88.8]	81.1	[77.7 - 84.1]	0.28	-	-	-
HJRA178 S198.scfd	Shigella dysenteriae ATCC 13313	74.2	[70.2 - 77.8]	80.4	[77.5 - 83.0]	78	[74.6 - 81.1]	0.14	-	-	-
HJRA178 S198.scfd	Escherichia coli DSM 30083	66.7	[62.9 - 70.4]	74.7	[71.7 - 77.5]	70.3	[66.8 - 73.5]	0.19	-	-	-
HJRA178 S198.scfd	Escherichia ruysiae OPT1704T	63.5	[59.7 - 67.1]	49.2	[46.6 - 51.8]	61.7	[58.4 - 64.8]	0.24	-	-	-
HJRA178 S198.scfd	Escherichia marmotae HT073016	61.2	[57.5 - 64.8]	43.3	[40.8 - 45.9]	57.9	[54.7 - 61.1]	0.52	-	-	-
HJRA178 S198.scfd	Escherichia fergusonii ATCC 35469	48	[44.6 - 51.4]	40.8	[38.4 - 43.4]	46.3	[43.2 - 49.3]	0.92	-	-	-
HJRA178 S198.scfd	Escherichia albertii NBRC 107761	58.1	[54.5 - 61.6]	40.3	[37.8 - 42.9]	54.3	[51.2 - 57.4]	1.05	-	-	-
HJRA178 S198.scfd	Citrobacter koseri NCTC 10786	35.2	[31.8 - 38.7]	25.2	[22.9 - 27.7]	31.7	[28.8 - 34.8]	2.97	-	-	-
HJRA178 S198.scfd	Citrobacter amalonaticus NCTC 10805	34.5	[31.1 - 38.0]	24.6	[22.3 - 27.1]	31	[28.1 - 34.1]	2.59	-	-	-
HJRA178 S198.scfd	Citrobacter farmeri DSM 17655	35.4	[32.0 - 38.9]	24.4	[22.1 - 26.8]	31.6	[28.6 - 34.7]	2.56	-	-	-
HJRA178 S198.scfd	Escherichia hermannii NBRC 105704T	20.9	[17.7 - 24.5]	20.8	[18.5 - 23.2]	20	[17.3 - 23.0]	3.24	-	-	-
HJRA198	Shigella flexneri ATCC 29903	87.3	[83.8 - 90.2]	97	[95.8 - 97.8]	91.6	[89.0 - 93.6]	0.15	99.59	96.90	[95.7 - 97.8]
HJRA198 S197.scfd	HJRA178	88.2	[84.8 - 91.0]	96.9	[95.8 - 97.8]	92.2	[89.8 - 94.1]	0.02	-	-	-
HJRA198 S197.scfd	Shigella boydii ATCC 8700	79.2	[75.3 - 82.7]	86.8	[84.2 - 89.0]	83.4	[80.1 - 86.3]	0.3	-	-	-
HJRA198 S197.scfd	Shigella sonnei ATCC 29930	76.2	[72.2 - 79.7]	86.4	[83.8 - 88.7]	80.7	[77.3 - 83.7]	0.2	-	-	-
HJRA198 S197.scfd	Shigella dysenteriae ATCC 13313	77.4	[73.4 - 80.9]	80	[77.1 - 82.6]	80.7	[77.3 - 83.7]	0.16	-	-	-
HJRA198 S197.scfd	Escherichia coli DSM 30083	66.3	[62.4 - 69.9]	74.8	[71.8 - 77.6]	69.8	[66.4 - 73.1]	0.17	-	-	-
HJRA198 S197.scfd	Escherichia ruysiae OPT1704T	62.5	[58.8 - 66.1]	49.4	[46.7 - 52.0]	60.9	[57.6 - 64.1]	0.22	-	-	-
HJRA198 S197.scfd	Escherichia marmotae HT073016	60.4	[56.8 - 64.0]	43.5	[41.0 - 46.1]	57.3	[54.2 - 60.5]	0.5	-	-	-
HJRA198 S197.scfd	Escherichia fergusonii ATCC 35469	48	[44.6 - 51.4]	41	[38.5 - 43.6]	46.3	[43.3 - 49.3]	0.9	-	-	-
HJRA198 S197.scfd	Escherichia albertii NBRC 107761	55.7	[52.1 - 59.2]	40.6	[38.1 - 43.1]	52.5	[49.4 - 55.6]	1.03	-	-	-
HJRA198 S197.scfd	Citrobacter koseri NCTC 10786	34.8	[31.4 - 38.4]	25.3	[23.0 - 27.8]	31.5	[28.5 - 34.6]	2.99	-	-	-
HJRA198 S197.scfd	Citrobacter amalonaticus NCTC 10805	33.8	[30.4 - 37.4]	24.7	[22.3 - 27.1]	30.5	[27.6 - 33.6]	2.61	-	-	-
HJRA198 S197.scfd	Citrobacter farmeri DSM 17655	34.5	[31.2 - 38.1]	24.5	[22.2 - 27.0]	31	[28.1 - 34.1]	2.59	-	-	-
HJRA198 S197.scfd	Escherichia hermannii NBRC 105704T	20.7	[17.5 - 24.3]	20.8	[18.5 - 23.2]	19.8	[17.1 - 22.9]	3.26	-	-	-
