# Supplementary material for: High prevalence of small intestine bacteria overgrowth and asymptomatic carriage of enteric pathogens in stunted children in Antananarivo, Madagascar
Source: PLoS Negl Trop Dis. 2022 May 9;16(5):e0009849. doi: 10.1371/journal.pntd.0009849 (PMC9119516; doi:10.1371/journal.pntd.0009849)
Supplement: S6 Table — (XLSX) [file pntd.0009849.s009.xlsx]

## Sheet: Feuil1
	Shigella										EAEC_aaiC
wilcox.test( pathogenes_SIBO $`UFC/ml value 10exp5`~ pathogenes_SIBO $ Shig )									wilcox.test( pathogenes_SIBO $`UFC/ml value 10exp5`~ pathogenes_SIBO $ EAEC_aaiC)
Wilcoxon rank sum test with continuity correction									Wilcoxon rank sum test with continuity correction
data: pathogenes_SIBO$`UFC/ml value 10exp5` by pathogenes_SIBO$Shig									data: pathogenes_SIBO$`UFC/ml value 10exp5` by pathogenes_SIBO$EAEC_aaiC
W = 735, p-value = 0.7952									W = 1204.5, p-value = 0.647
alternative hypothesis: true location shift is not equal to 0									alternative hypothesis: true location shift is not equal to 0
	Salmonella										EPEC_bfpA
wilcox.test( pathogenes_SIBO $`UFC/ml value 10exp5`~ pathogenes_SIBO $ Salm )									wilcox.test( pathogenes_SIBO $`UFC/ml value 10exp5`~ pathogenes_SIBO $ EPEC_bfpA)
Wilcoxon rank sum test with continuity correction									Wilcoxon rank sum test with continuity correction
data: pathogenes_SIBO$`UFC/ml value 10exp5` by pathogenes_SIBO$Salm									data: pathogenes_SIBO$`UFC/ml value 10exp5` by pathogenes_SIBO$EPEC_bfpA
W = 468.5, p-value = 0.2739									W = 704.5, p-value = 1
alternative hypothesis: true location shift is not equal to 0									alternative hypothesis: true location shift is not equal to 0
	ETEC_estla										EPEC_eae
wilcox.test( pathogenes_SIBO $`UFC/ml value 10exp5`~ pathogenes_SIBO $ ETEC_estla)									wilcox.test( pathogenes_SIBO $`UFC/ml value 10exp5`~ pathogenes_SIBO $ EPEC_eae)
Wilcoxon rank sum test with continuity correction									Wilcoxon rank sum test with continuity correction
data: pathogenes_SIBO$`UFC/ml value 10exp5` by pathogenes_SIBO$ETEC_estla									data: pathogenes_SIBO$`UFC/ml value 10exp5` by pathogenes_SIBO$EPEC_eae
W = 536, p-value = 0.3465									W = 1473.5, p-value = 0.7905
alternative hypothesis: true location shift is not equal to 0									alternative hypothesis: true location shift is not equal to 0
	ETEC_eltB										Camp spp
wilcox.test( pathogenes_SIBO $`UFC/ml value 10exp5`~ pathogenes_SIBO $ ETEC_eltB)									wilcox.test( pathogenes_SIBO $`UFC/ml value 10exp5`~ pathogenes_SIBO $ 'Camp spp')
Wilcoxon rank sum test with continuity correction									Wilcoxon rank sum test with continuity correction
data: pathogenes_SIBO$`UFC/ml value 10exp5` by pathogenes_SIBO$ETEC_eltB									data: pathogenes_SIBO$`UFC/ml value 10exp5` by pathogenes_SIBO$"Camp spp"
W = 1211, p-value = 0.3819									W = 419.5, p-value = 0.02647
alternative hypothesis: true location shift is not equal to 0									alternative hypothesis: true location shift is not equal to 0
	EAEC_aggR
wilcox.test( pathogenes_SIBO $`UFC/ml value 10exp5`~ pathogenes_SIBO $ EAEC_aggR)
Wilcoxon rank sum test with continuity correction
data: pathogenes_SIBO$`UFC/ml value 10exp5` by pathogenes_SIBO$EAEC_aggR
W = 1279.5, p-value = 0.5236
alternative hypothesis: true location shift is not equal to 0
