# Supplementary material for: High prevalence of small intestine bacteria overgrowth and asymptomatic carriage of enteric pathogens in stunted children in Antananarivo, Madagascar
Source: PLoS Negl Trop Dis. 2022 May 9;16(5):e0009849. doi: 10.1371/journal.pntd.0009849 (PMC9119516; doi:10.1371/journal.pntd.0009849)
Supplement: S7 Table — (XLSX) [file pntd.0009849.s010.xlsx]

## Sheet: Sheet1
Isolates	MLST	rMLST	wgMLST	cgMLST	Sum of genes	algW	aslA	cheD	cheY	csgA	csgB	csgD	csgE	csgF	csgG	entA	entB	entC	entD	entE	entF	entS	espC	espL1	espL4	espR1	espX1	espX4	espX5	faeC	faeD	faeE	faeF	faeH	faeI	fepA	fepB	fepC	fepD	fepG	fes	fimA	fimB	fimC	fimD	fimE	fimF	fimG	fimH
HJRA178	245	200313	175468	15814	48	13.25	.	40.14;43.25	99.49	20.83	99.78	100.00	98.48	99.04	93.05	.	.	.	15.95;16.99;13.75;15.82;16.21;18.03;14.53;17.51;12.84;14.40;14.40;17.64;17.38;13.36;15.30;16.99;17.12;13.62;11.80;13.36;17.38;15.95;16.34;15.30;17.38;18.03;16.99;16.73;14.53;17.64;15.82;14.66;15.30;15.69;17.64;15.69;16.73;17.38;17.51;16.99;16.34;17.64;14.14;14.53;16.86	.	.	.	.	50.55;20.01	99.91	45.32	.	4.68;56.36;16.45	69.61;29.16	.	.	.	.	.	.	.	.	.	.	.	.	100.00	100.00	100.00	100.00	100.00	100.00	100.00	100.00
HJRA198	630	200303	175460	15850	97	13.25	6.44	40.14;43.25	99.49	.	.	.	.	.	.	99.33	100.00	100.00	17.51;14.53;16.34;15.30;15.95;15.30;16.99;17.38;16.99;17.12;16.99;18.03;97.15;14.40;11.02;16.99;16.73;15.69;17.64;15.82;16.73;13.75;14.53;16.86;14.53;14.14;17.38;14.66;17.51;18.03;13.62;17.64;16.21;15.82;17.64;15.69;13.36;12.06;15.30;17.64;17.38;11.80;16.34;15.95	100.00	98.66	99.52	46.20	27.54	49.75;35.94	.	12.73	7.84;23.85	69.22;6.73	80.22	95.90	92.66	99.59	100.00	98.43	100.00	100.00	100.00	100.00	100.00	100.00	100.00	.	100.00	100.00	100.00	100.00	100.00	100.00
[truncated: 66 more columns]
